# Supplementary material for: Genetic variation in the Estonian population: pharmacogenomics study of adverse drug effects using electronic health records
Source: Eur J Hum Genet. 2018 Nov 12;27(3):442–54. doi: 10.1038/s41431-018-0300-6 (PMC6460570; doi:10.1038/s41431-018-0300-6)
Supplement: Supplementary file 3 — Supplementary Table 1 [file 41431_2018_300_MOESM3_ESM.xlsx]

## Sheet: ADE table
ICD10 code	Diagnosis	Adverse drug effect group number	General group name	Electronic health records	Self-reported	Total
				Number of individuals
M60.8	Other myositis	5	myopathy	226	34	260
L27.0	Generalized skin eruption due to drugs and medicaments taken internally	9	dermatitis	94	10	104
M60.9	Myositis, unspecified	5	myopathy	84	17	101
L23.3	Allergic contact dermatitis due to drugs in contact with skin	9	dermatitis	83	10	93
K76.9	Liver disease, unspecified	8	hepatic	63	19	82
L27.1	Localized skin eruption due to drugs and medicaments taken internally	9	dermatitis	65	3	68
J38.4	Edema of larynx	7	adrenergic	40	5	45
L24.4	Irritant contact dermatitis due to drugs in contact with skin	9	dermatitis	41	4	45
T42.4	Poisoning by, adverse effect of and underdosing of benzodiazepines	11	synapse	38	7	45
E03.2	Hypothyroidism due to medicaments and other exogenous substances	1	thyroid	32	8	40
T78.3	Angioneurotic edema	7	adrenergic	29	6	35
R05	Cough	Self-reported	Self-reported	0	25	25
E87.1	Hypo-osmolality and hyponatremia	3	nephropathy	21	0	21
T45.5	Poisoning by, adverse effect of and underdosing of anticoagulants and antithrombotic drugs	12	coagulopathy	17	3	20
M10.2	Drug-induced gout	10	skeletal	15	2	17
T46.0	Poisoning by, adverse effect of and underdosing of cardiac-stimulant glycosides and drugs of similar action	5	myopathy	16	1	17
T88.7	Unspecified adverse effect of drug or medicament	8	hepatic	13	4	17
G62.0	Drug-induced polyneuropathy	4	neuropathy	13	2	15
T78.2	Anaphylactic shock, unspecified	7	adrenergic	11	3	14
T42.6	Poisoning by, adverse effect of and underdosing of other antiepileptic and sedative-hypnotic drugs	11	synapse	12	1	13
T43.0	Poisoning by, adverse effect of and underdosing of tricyclic and tetracyclic antidepressants	11	synapse	11	2	13
X44	Accidental poisoning by and exposure to other and unspecified drugs, medicaments and biological substances	8	hepatic	11	2	13
E66.1	Drug-induced obesity	2	glycemic	11	1	12
T43.2	Poisoning by, adverse effect of and underdosing of other and unspecified antidepressants	11	synapse	11	1	12
Y44.2	Adverse effects in therapeutic use: agents primarily affecting blood constituents > anticoagulants	12	coagulopathy	10	2	12
G44.4	Drug-induced headache, not elsewhere classified	4	neuropathy	10	1	11
G72.9	Myopathy, unspecified	5	myopathy	9	2	11
I95.2	Hypotension due to drugs	7	adrenergic	9	1	10
K71.9	Toxic liver disease, unspecified	8	hepatic	7	3	10
K72.0	Acute and subacute hepatic failure	8	hepatic	9	1	10
T50.9	Poisoning by, adverse effect of and underdosing of other and unspecified drugs, medicaments and biological substances	7	adrenergic	8	2	10
Z88.8	Personal history of allergy to other drugs, medicaments and biological substances	8	hepatic	8	2	10
L50.9	Urticaria, unspecified	Self-reported	Self-reported	0	9	9
T43.5	Poisoning by, adverse effect of and underdosing of other and unspecified antipsychotics and neuroleptics	11	synapse	8	0	8
X44.09	Accidental poisoning by and exposure to other and unspecified drugs, medicaments and biological substances; #	8	hepatic	7	1	8
G24.0	Drug induced dystonia	4	neuropathy	5	2	7
I47.2	Ventricular tachycardia	Self-reported	Self-reported	0	7	7
L25.1	Unspecified contact dermatitis due to drugs in contact with skin	9	dermatitis	6	1	7
E16.0	Drug-induced hypoglycemia without coma	2	glycemic	5	1	6
I42.7	Cardiomyopathy due to drug and external agent	5	myopathy	4	2	6
K71.8	Toxic liver disease with other disorders of liver	8	hepatic	4	2	6
G72.8	Other specified myopathies	5	myopathy	4	1	5
J38.5	Laryngeal spasm	7	adrenergic	2	3	5
L50.0	Allergic urticaria	Self-reported	Self-reported	0	5	5
T43	Poisoning by, adverse effect of and underdosing of psychotropic drugs, not elsewhere classified	11	synapse	4	1	5
T78.2_4	Anaphylaxia, NOS	7	adrenergic	4	1	5
E06.4	Drug-induced thyroiditis	1	thyroid	2	2	4
K71.0	Toxic liver disease with cholestasis	8	hepatic	2	2	4
T42.1	Poisoning by, adverse effect of and underdosing of iminostilbenes	11	synapse	4	0	4
T44.7	Poisoning by, adverse effect of and underdosing of beta-adrenoreceptor antagonists	7	adrenergic	3	1	4
Y88.0	Sequelae of adverse effects caused by drugs, medicaments and biological substances in therapeutic use> late symptoms	8	hepatic	2	2	4
L56.1	Drug photoallergic response	9	dermatitis	2	1	3
T42	Poisoning by, adverse effect of and underdosing of antiepileptic, sedative- hypnotic and antiparkinsonism drugs	11	synapse	3	0	3
Y40.0	Adverse effects in therapeutic use: systemic antibiotics>penicillins	8	hepatic	2	1	3
Y57.5	Adverse effects in therapeutic use: other and unspecified drugs and medicaments >contrast media	8	hepatic	3	0	3
H26.3	Other cataract	6	inflammasome	1	1	2
I49.0	Ventricular fibrillation and flutter	Self-reported	Self-reported	0	2	2
J70.2	Acute drug-induced interstitial lung disorders	6	inflammasome	1	1	2
T39.1	Poisoning by, adverse effect of and underdosing of 4-aminophenol derivatives	6	inflammasome	2	0	2
T39.8	Poisoning by, adverse effect of and underdosing of other nonopioid analgesics and antipyretics, not elsewhere classified	6	inflammasome	1	1	2
T43.9	Poisoning by, adverse effect of and underdosing of unspecified psychotropic drug	11	synapse	0	2	2
T47	Poisoning by, adverse effect of and underdosing of agents primarily affecting the gastrointestinal system	8	hepatic	1	1	2
X40	Accidental poisoning by and exposure to nonopioid analgesics, antipyretics and antirheumatics	8	hepatic	1	1	2
X40.01	Accidental poisoning by and exposure to nonopioid analgesics, antipyretics and antirheumatics; #	8	hepatic	1	1	2
Y43.3	Adverse effects in therapeutic use: antineoplastics>other antineoplastic agents	8	hepatic	1	1	2
Y47	Adverse effects in therapeutic use: sedatives, hypnotics and antianxiety drugs	11	synapse	1	1	2
Z88.1	Personal history of allergy to other antibiotic agents > late symptoms	8	hepatic	1	1	2
F23.8	Other acute and transient psychotic disorders	Self-reported	Self-reported	0	1	1
K71.1_2	Toxic liver disease with hepatic necrosis>drug-induced hepatic failure	8	hepatic	0	1	1
L50.8	Other urticaria	Self-reported	Self-reported	0	1	1
L51.0	Nonbullous erythema multiforme	Self-reported	Self-reported	0	1	1
M66.5	Spontaneous rupture of synovium and tendon	Self-reported	Self-reported	0	1	1
M87.1	Osteonecrosis due to drugs	10	skeletal	0	1	1
N14.0	Analgesic nephropathy	3	nephropathy	0	1	1
R74.0	Nonspecific elevation of levels of transaminase and lactic acid dehydrogenase [LDH]	Self-reported	Self-reported	0	1	1
R82.5_4	Elevated urine levels of drugs, medicaments and biological substances > of 17-ketosteroids	3	nephropathy	0	1	1
T37.1	Poisoning by, adverse effect of and underdosing of antimycobacterial drugs	6	inflammasome	0	1	1
T39.0	Poisoning by, adverse effect of and underdosing of salicylates	6	inflammasome	0	1	1
T50	Poisoning by, adverse effect of and underdosing of diuretics and other and unspecified drugs, medicaments and biological substances	3	nephropathy	0	1	1
T50.1	Poisoning by, adverse effect of and underdosing of loop [high-ceiling] diuretics	3	nephropathy	0	1	1
T50.8	Poisoning by, adverse effect of and underdosing of diagnostic agents	8	hepatic	0	1	1
T78.2_3	Anaphylactic reaction, NOS	7	adrenergic	1	0	1
X41.91	Accidental poisoning by and exposure to antiepileptic, sedative-hypnotic, antiparkinsonism and psychotropic	8	hepatic	0	1	1
X44.28	Accidental poisoning by and exposure to other and unspecified drugs, medicaments and biological substances; #	8	hepatic	0	1	1
X44.99	Accidental poisoning by and exposure to other and unspecified drugs, medicaments and biological substances; #	8	hepatic	1	0	1
Y48.3	Adverse effects in therapeutic use: anaesthetics and therapeutic gases > local anaesthetics	11	synapse	0	1	1
Y55.6	Adverse effects in therapeutic use: agents primarily acting on smooth and skeletal muscles and...> antiasthmatics	6	inflammasome	0	1	1
Y59.0	Adverse effects in therapeutic use: other and unspecified vaccines and biological substances >viral vaccines	6	inflammasome	0	1	1
Y14.04	Poisoning by and exposure to other and unspecified drugs, medicaments and biological substances	8	hepatic	0	0	0
