# Supplementary material for: Genetic variation in the Estonian population: pharmacogenomics study of adverse drug effects using electronic health records
Source: Eur J Hum Genet. 2018 Nov 12;27(3):442–54. doi: 10.1038/s41431-018-0300-6 (PMC6460570; doi:10.1038/s41431-018-0300-6)
Supplement: Supplementary file 4 — Supplementary Table 2 [file 41431_2018_300_MOESM4_ESM.xlsx]

## Sheet: ADMEcore VIP gene list
Genes	Gene name	Class	Database	Gene class
ABCB1	ATP-binding cassette, sub-family B (MDR/TAP), member 1	Transporter	ADME_core/PharmGKB(VIP)	ABC
ABCC2	ATP-binding cassette, sub-family C (CFTR/MRP), member 2	Transporter	ADME_core	ABC
ABCG2	ATP-binding cassette, sub-family G (WHITE), member 2	Transporter	ADME_core	ABC
ACE	Angiotensin I converting enzyme	Enzyme	PharmGKB(VIP)	Other
ADH1A	Alcohol dehydrogenase 1A (class I), alpha polypeptide	Enzyme	PharmGKB(VIP)	ADH
ADH1B	Alcohol dehydrogenase 1B (class I), beta polypeptide	Enzyme	PharmGKB(VIP)	ADH
ADH1C	Alcohol dehydrogenase 1C (class I), gamma polypeptide	Enzyme	PharmGKB(VIP)	ADH
ADRB1	Adrenoceptor beta 1	Receptor	PharmGKB(VIP)	Other
ADRB2	Adrenoceptor beta 2, surface	Transporter	PharmGKB(VIP)	Other
AHR	Aryl hydrocarbon receptor	Modifer	PharmGKB(VIP)	Other
ALDH1A1	aldehyde dehydrogenase 1 family, member A1	Phase I	PharmGKB(VIP)	Other
ALOX5	Arachidonate 5-lipoxygenase	Enzyme	PharmGKB(VIP)	Other
CFTR	cystic fibrosis transmembrane conductance regulator	Modifer	PharmGKB(VIP)	Other
COMT	Catechol-O-methyltransferase	Enzyme	PharmGKB(VIP)	Other
CYP1A1	cytochrome P450, family 1, subfamily A, polypeptide 1	Phase I	ADME_core	CYP
CYP1A2	cytochrome P450, family 1, subfamily A, polypeptide 2	Phase I	ADME_core/PharmGKB(VIP)	CYP
CYP2A6	cytochrome P450, family 2, subfamily A, polypeptide 6	Phase I	ADME_core/PharmGKB(VIP)	CYP
CYP2B6	cytochrome P450, family 2, subfamily B, polypeptide 6	Phase I	ADME_core/PharmGKB(VIP)	CYP
CYP2C19	cytochrome P450, family 2, subfamily C, polypeptide 19	Phase I	ADME_core/PharmGKB(VIP)	CYP
CYP2C8	cytochrome P450, family 2, subfamily C, polypeptide 8	Phase I	ADME_core/PharmGKB(VIP)	CYP
CYP2C9	cytochrome P450, family 2, subfamily C, polypeptide 9	Phase I	ADME_core/PharmGKB(VIP)	CYP
CYP2D6	cytochrome P450, family 2, subfamily D, polypeptide 6	Phase I	ADME_core/PharmGKB(VIP)	CYP
CYP2E1	cytochrome P450, family 2, subfamily E, polypeptide 1	Phase I	ADME_core/PharmGKB(VIP)	CYP
CYP3A4	cytochrome P450, family 3, subfamily A, polypeptide 4	Phase I	ADME_core/PharmGKB(VIP)	CYP
CYP3A5	cytochrome P450, family 3, subfamily A, polypeptide 5	Phase I	ADME_core/PharmGKB(VIP)	CYP
CYP4F2	cytochrome P450, family 4, subfamily F, polypeptide 2	Phase I	PharmGKB(VIP)	CYP
DPYD	dihydropyrimidine dehydrogenase	Phase I	ADME_core/PharmGKB(VIP)	Other
DRD2	The dopamine D2 receptor	Receptor	PharmGKB(VIP)	Other
EGFR	Epidermal growth factor receptor	Enzyme	PharmGKB(VIP)	Other
F5	coagulation factor V	Plasma protein	PharmGKB(VIP)	Other
G6PD	glucose-6-phosphate dehydrogenase	Enzyme	PharmGKB(VIP)	Other
GSTM1	glutathione S-transferase M1	Phase II	ADME_core	GST
GSTP1	glutathione S-transferase pi	Phase II	ADME_core/PharmGKB(VIP)	GST
GSTT1	glutathione S-transferase theta 1	Phase II	ADME_core/PharmGKB(VIP)	GST
HLA-B	major histocompatibility complex, class I, B	Membrane protein	PharmGKB(VIP)	Other
HMGCR	3-hydroxy-3-methylglutaryl-CoA reductase	Transporter	PharmGKB(VIP)	Other
KCNH2	potassium voltage-gated channel, subfamily H (eag-related), member 2	Transporter	PharmGKB(VIP)	Other
KCNJ11	potassium inwardly-rectifying channel, subfamily J, member 11	Ion channel	PharmGKB(VIP)	Other
MTHFR	methylenetetrahydrofolate reductase (NAD(P)H)	Enzyme	PharmGKB(VIP)	Other
NAT1	N-acetyltransferase 1 (arylamine N-acetyltransferase)	Phase II	ADME_core	Other
NAT2	N-acetyltransferase 2 (arylamine N-acetyltransferase)	Phase II	ADME_core/PharmGKB(VIP)	Other
NQO1	AD(P)H dehydrogenase, quinone 1	Enzyme	PharmGKB(VIP)	Other
NR1I2	Nuclear receptor subfamily 1, group I, member 2	Receptor	PharmGKB(VIP)	Other
P2RY1	purinergic receptor P2Y, G-protein coupled, 1	Receptor	PharmGKB(VIP)	Other
P2RY12	purinergic receptor P2Y, G-protein coupled, 12	Receptor	PharmGKB(VIP)	Other
PTGS2	Prostaglandin-endoperoxide synthase 2	Enzyme	PharmGKB(VIP)	Other
RYR1	ryanodine receptor 1	Transporter	PharmGKB(VIP)	Other
SCN5A	sodium channel, voltage-gated, type V, alpha subunit	Transporter	PharmGKB(VIP)	Other
SLC15A2	solute carrier family 15 (H+/peptide transporter), member 2	Transporter	ADME_core	SLC
SLC19A1	solute carrier family 19 (folate transporter), member 1	Transporter	PharmGKB(VIP)	SLC
SLC22A1	solute carrier family 22 (organic cation transporter), member 1	Transporter	ADME_core/PharmGKB(VIP)	SLC
SLC22A2	solute carrier family 22 (organic cation transporter), member 2	Transporter	ADME_core	SLC
SLC22A6	solute carrier family 22 (organic anion transporter), member 6	Transporter	ADME_core	SLC
SLCO1B1	solute carrier organic anion transporter family, member 1B1	Transporter	ADME_core/PharmGKB(VIP)	SLC
SLCO1B3	solute carrier organic anion transporter family, member 1B3	Transporter	ADME_core	SLC
SULT1A1	sulfotransferase family, cytosolic, 1A, phenol-preferring, member 1	Phase II	ADME_core/PharmGKB(VIP)	Other
TPMT	thiopurine S-methyltransferase,	Phase II	ADME_core/PharmGKB(VIP)	Other
TYMS	thymidylate synthetase	Enzyme	PharmGKB(VIP)	Other
UGT1A1	UDP glucuronosyltransferase 1 family, polypeptide A1	Phase II	ADME_core/PharmGKB(VIP)	UGT
UGT2B15	UDP glucuronosyltransferase 2 family, polypeptide B15	Phase II	ADME_core	UGT
UGT2B17	UDP glucuronosyltransferase 2 family, polypeptide B17	Phase II	ADME_core	UGT
UGT2B7	UDP glucuronosyltransferase 2 family, polypeptide B7	Phase II	ADME_core	UGT
VDR	vitamin D (1,25- dihydroxyvitamin D3) receptor	Receptor	PharmGKB(VIP)	Other
VKORC1	vitamin K epoxide reductase complex, subunit 1	Enzyme	PharmGKB(VIP)	Other
