# Supplementary material for: Genetic variation in the Estonian population: pharmacogenomics study of adverse drug effects using electronic health records
Source: Eur J Hum Genet. 2018 Nov 12;27(3):442–54. doi: 10.1038/s41431-018-0300-6 (PMC6460570; doi:10.1038/s41431-018-0300-6)
Supplement: Supplementary file 5 — Supplementary Table 3 [file 41431_2018_300_MOESM5_ESM.xlsx]

## Sheet: Sheet1
ATC	Controls	Cases	Total
J01FA	4220	442	4662
J01CA	3956	377	4333
A02BC	3692	461	4153
M01AB	3569	421	3990
N05BA	2922	418	3340
C07AB	2750	357	3107
J01CR	2779	297	3076
M01AC	2664	339	3003
M01AE	2527	329	2856
M01AH	2424	270	2694
M02AA	2407	274	2681
J01MA	2179	223	2402
N05CF	1931	279	2210
M01AX	1898	210	2108
R01AD	1832	194	2026
G03AA	1830	120	1950
C09AA	1719	227	1946
G01AF	1766	161	1927
C08CA	1693	202	1895
J01AA	1619	166	1785
C10AA	1576	193	1769
D07AC	1554	188	1742
N06AB	1511	222	1733
H02AB	1469	228	1697
R01BA	1549	147	1696
J01DC	1520	169	1689
S01CA	1494	163	1657
J01XE	1421	135	1556
S01AA	1364	149	1513
N02AX	1237	196	1433
J01DB	1197	130	1327
J01XD	1176	128	1304
N06AX	1066	197	1263
D01AC	1106	131	1237
C09CA	1082	148	1230
J02AC	1083	118	1201
C03CA	979	167	1146
C01EB	1001	132	1133
M03BX	973	155	1128
N07CA	966	129	1095
R06AX	947	132	1079
J07BA	997	78	1075
C09BA	916	110	1026
