# Supplementary material for: Genetic variation in the Estonian population: pharmacogenomics study of adverse drug effects using electronic health records
Source: Eur J Hum Genet. 2018 Nov 12;27(3):442–54. doi: 10.1038/s41431-018-0300-6 (PMC6460570; doi:10.1038/s41431-018-0300-6)
Supplement: Supplementary file 6 — Supplementary Table 4 [file 41431_2018_300_MOESM6_ESM.xlsx]

## Sheet: sheet 1
ATC	Drug	Drug function (Drugbank)	Pharmacodynamics (Drugbank)	Pharmacokinetics (Drugbank)	Gene	Gene summary (Genecards)	Gene network (GN) biological process	GN molecular function	KEGG	Biocarta	Reactome	Expression(genenetworks 3 with highest pvalue)	GTEx (3 high)
A02BC	Proton pump inhibitors	Proton-pump inhibitors (PPIs) are a group of drugs whose main action is a pronounced and long-lasting reduction of gastric acid production	Proton pump inhibitors act by irreversibly blocking the hydrogen/potassium adenosine triphosphatase enzyme system (the H+/K+ ATPase, or, more commonly, the gastric proton pump) of the gastric parietal cells.[41] The proton pump is the terminal stage in gastric acid secretion, being directly responsible for secreting H+ ions into the gastric lumen, making it an ideal target for inhibiting acid sec…	Hepatic. Omeprazole is extensively metabolized by the cytochrome P450 (CYP) enzyme system. The two primary CYP isozymes involved are CYP2C19 and CYP3A4. Metabolism is stereoselective in which the S-isomer is converted to 5'O-desmethylomeprazole via CYP2C19. CYP3A4 converts the S-isomer to 3-hydroxyomeprazole. The R-isomer is converted to 5-hydroxyomeprazole by CYP2C19. CYP3A4 converts the R-isome…	EHD4	ATP- and membrane-binding protein that probably controls membrane reorganization/tubulation upon ATP hydrolysis. Plays a role in early endosomal transport.		actin filament binding 2.74E-8 Ras GTPase binding 3.81E-8 actin binding 8.31E-8 small GTPase binding 1.45E-7 GTPase binding 3.40E-7 guanyl nucleotide binding 4.40E-7 guanyl ribonucleotide binding 4.40E-7 GTP binding 5.60E-7 laminin binding	Pathogenic Escherichia coli infection 6.58E-6 Adherens junction 1.08E-4 Viral myocarditis 1.44E-4 Dilated cardiomyopathy			endothelial Cells, Dendritic Cells,Sputum	EBV tranformed lymphocytes, thyroid, adipose
A02BC	Proton pump inhibitors	Proton-pump inhibitors (PPIs) are a group of drugs whose main action is a pronounced and long-lasting reduction of gastric acid production	Proton pump inhibitors act by irreversibly blocking the hydrogen/potassium adenosine triphosphatase enzyme system (the H+/K+ ATPase, or, more commonly, the gastric proton pump) of the gastric parietal cells.[41] The proton pump is the terminal stage in gastric acid secretion, being directly responsible for secreting H+ ions into the gastric lumen, making it an ideal target for inhibiting acid sec…	Hepatic. Omeprazole is extensively metabolized by the cytochrome P450 (CYP) enzyme system. The two primary CYP isozymes involved are CYP2C19 and CYP3A4. Metabolism is stereoselective in which the S-isomer is converted to 5'O-desmethylomeprazole via CYP2C19. CYP3A4 converts the S-isomer to 3-hydroxyomeprazole. The R-isomer is converted to 5-hydroxyomeprazole by CYP2C19. CYP3A4 converts the R-isome…	STON1	Endocytosis of cell surface proteins is mediated by a complex molecular machinery that assembles on the inner surface of the plasma membrane. This gene encodes one of two human homologs of the Drosophila melanogaster stoned B protein. This protein is related to components of the endocytic machinery and exhibits a modular structure consisting of an N-terminal proline-rich domain, a central region …		collagen binding	ECM-receptor interaction			Prostate,Muscle, Smooth, Adipose Tissue	Colon, Esophagus - Muscularis, Bladder
C01EB	Other cardiac preparations		Lot of very different mechanism drugs...ex- Trimetazidine is an anti-ischemic (anti-anginal) metabolic agent, which improves myocardial glucose utilization through inhibition of long-chain 3-ketoacyl CoA thiolase activity, which results in a reduction in fatty acid oxidation and a stimulation of glucose oxidation. High fatty acid oxidation rates are detrimental during ischemia due to an inhibitio…		ASTN2	This gene encodes a protein that is expressed in the brain and may function in neuronal migration, based on functional studies of the related astrotactin 1 gene in human and mouse. A deletion at this locus has been associated with schizophrenia. Multiple transcript variants encoding different proteins have been found for this locus.	synapse organization 8.94E-11 regulation of excitatory postsynaptic membrane potential 1.50E-9 neuron cell-cell adhesion 1.70E-9 regulation of postsynaptic membrane potential 3.03E-9 regulation of synapse organization 5.50E-8 synapse assembly 8.13E-8 regulation of membrane potential 9.08E-8 regulation of alpha-amino-3-hydroxy-5-methyl-4-isoxazole propionate selective glutama... 2.65E-7 regulation…	extracellular-glutamate-gated ion channel activity 1.73E-9 ionotropic glutamate receptor activity 1.02E-8 glutamate receptor activity	Cell adhesion molecules (CAMs)			Nervous System,Central Nervous System, brain	Brain - Cerebellum, prostate
C03CA	Sulfonamides, plain	The members of this class of diuretics are derived from benzothiadiazine. They control hypertension in part by inhibiting reabsorption of sodium (Na+) and chloride (Cl−) ions from the distal convoluted tubules in the kidneys by blocking the thiazide-sensitive Na+-Cl− symporter.[16] The term "thiazide" is also often used for drugs with a similar action that do not have the thiazide chemical struct…	For the treatment of edema associated with congestive heart failure, cirrhosis of the liver, and renal disease, including the nephrotic syndrome. Also for the treatment of hypertension alone or in combination with other antihypertensive agents. Furosemide, a sulfonamide-type loop diuretic structurally related to bumetanide, is used to manage hypertension and edema associated with congestive heart…	60% absorbed in patients with normal renal function Only a small amount is hepatically metabolized to the defurfurylated derivative, 4-chloro-5-sulfamoylanthranilic acid.	LRP1B		neuron cell-cell adhesion 2.55E-17 regulation of axon regeneration 2.84E-8 regulation of neuron projection regeneration 2.84E-8 homophilic cell adhesion	ionotropic glutamate receptor activity 5.48E-12 glutamate receptor activity 7.69E-12 extracellular-glutamate-gated ion channel activity 2.16E-11 neuropeptide receptor activity 3.66E-8 extracellular ligand-gated ion channel activity 5.46E-8 ligand-gated channel activity 2.69E-6 ligand-gated ion channel activity 2.69E-6 G-protein coupled peptide receptor activity	Neuroactive ligand-receptor interaction		Effects of PIP2 hydrolysis 1.37E-6 GABA A receptor activation 3.15E-6 Unblocking of NMDA receptor, glutamate binding and activation	Nervous System,Central Nervous System, brain	brain
C05AA	Corticosteroids	enter cells where they combine with steroid receptors in cytoplasm combination enters nucleus where it controls synthesis of protein, including enzymes that regulate vital cell activities over a wide range of metabolic functions including all aspects of inflammation formation of a protein that inhibits the enzyme phospholipase A2 which is needed to allow the supply of arachidonic acid. Latter is …	Hydrocortisone is the most important human glucocorticoid. It is essential for life and regulates or supports a variety of important cardiovascular, metabolic, immunologic and homeostatic functions. Topical hydrocortisone is used for its anti-inflammatory or immunosuppressive properties to treat inflammation due to corticosteroid-responsive dermatoses. Glucocorticoids are a class of steroid hormo…	Hydrocortisone binds to the cytosolic glucocorticoid receptor. After binding the receptor the newly formed receptor-ligand complex translocates itself into the cell nucleus, where it binds to many glucocorticoid response elements (GRE) in the promoter region of the target genes. The DNA bound receptor then interacts with basic transcription factors, causing the increase in expression of specific …	CDH13	Cadherins are calcium-dependent cell adhesion proteins. They preferentially interact with themselves in a homophilic manner in connecting cells; cadherins may thus contribute to the sorting of heterogeneous cell types. May act as a negative regulator of neural cell growth.						Muscles,Fibroblasts, Heart	Artery - Aorta; coronary, tibial
C05AA	Corticosteroids	enter cells where they combine with steroid receptors in cytoplasm combination enters nucleus where it controls synthesis of protein, including enzymes that regulate vital cell activities over a wide range of metabolic functions including all aspects of inflammation formation of a protein that inhibits the enzyme phospholipase A2 which is needed to allow the supply of arachidonic acid. Latter is …	Hydrocortisone is the most important human glucocorticoid. It is essential for life and regulates or supports a variety of important cardiovascular, metabolic, immunologic and homeostatic functions. Topical hydrocortisone is used for its anti-inflammatory or immunosuppressive properties to treat inflammation due to corticosteroid-responsive dermatoses. Glucocorticoids are a class of steroid hormo…	Hydrocortisone binds to the cytosolic glucocorticoid receptor. After binding the receptor the newly formed receptor-ligand complex translocates itself into the cell nucleus, where it binds to many glucocorticoid response elements (GRE) in the promoter region of the target genes. The DNA bound receptor then interacts with basic transcription factors, causing the increase in expression of specific …	DUSP22	Activates the Jnk signaling pathway. Dephosphorylates and deactivates p38 and stress-activated protein kinase/c-Jun N-terminal kinase (SAPK/JNK) (By similarity).		ATPase activity, coupled 2.88E-7 ATPase activity	Spliceosome 3.75E-5 Glycolysis / Gluconeogenesis 8.48E-5 Neurotrophin signaling pathway	Human Cytomegalovirus and Map Kinase Pathways		plasma, plasma cells, Lymphocytes	Cells - EBV-transformed lymphocytes, testis, ovary, Testis, Colon - Sigmoid
C05AA	Corticosteroids	enter cells where they combine with steroid receptors in cytoplasm combination enters nucleus where it controls synthesis of protein, including enzymes that regulate vital cell activities over a wide range of metabolic functions including all aspects of inflammation formation of a protein that inhibits the enzyme phospholipase A2 which is needed to allow the supply of arachidonic acid. Latter is …	Hydrocortisone is the most important human glucocorticoid. It is essential for life and regulates or supports a variety of important cardiovascular, metabolic, immunologic and homeostatic functions. Topical hydrocortisone is used for its anti-inflammatory or immunosuppressive properties to treat inflammation due to corticosteroid-responsive dermatoses. Glucocorticoids are a class of steroid hormo…	Hydrocortisone binds to the cytosolic glucocorticoid receptor. After binding the receptor the newly formed receptor-ligand complex translocates itself into the cell nucleus, where it binds to many glucocorticoid response elements (GRE) in the promoter region of the target genes. The DNA bound receptor then interacts with basic transcription factors, causing the increase in expression of specific …	LRRC16A	Cell membrane-cytoskeleton-associated protein that plays a role in the regulation of actin polymerization at the barbed end of actin filaments. Prevents F-actin heterodimeric capping protein (CP) activity at the leading edges of migrating cells, and hence generates uncapped barbed ends and enhances actin polymerization, however, seems unable to nucleate filaments (PubMed:16054028). Plays a role i…		unfolded protein binding 8.39E-6 gamma-catenin binding	Adherens junction	B Cell Survival Pathway	Eicosanoid ligand-binding receptors	plasma, plasma cells, intestines	Small intestine, testis, Artery coronary
C07AB	Beta blocking agents, selective	are a class of drugs that are particularly used to manage cardiac arrhythmias, and to protect the heart from a second heart attack (myocardial infarction) after a first heart attack (secondary prevention)	Beta blockers are competitive antagonists that block the receptor sites for the endogenous catecholamines epinephrine (adrenaline) and norepinephrine (noradrenaline) on adrenergic beta receptors, of the sympathetic nervous system, which mediates the fight-or-flight response.[4][5] Some block activation of all types of β-adrenergic receptors and others are selective for one of the three known type…	Primarily hepatic metabolism	NFIB	Recognizes and binds the palindromic sequence 5-TTGGCNNNNNGCCAA-3 present in viral and cellular promoters and in the origin of replication of adenovirus type 2. These proteins are individually capable of activating transcription and replication.	central nervous system projection neuron axonogenesis 4.55E-11 cell-substrate adhesion 6.40E-11 regulation of cell-matrix adhesion 6.32E-10 cell-matrix adhesion 1.15E-9 regulation of cell-substrate adhesion 1.99E-9 central nervous system neuron axonogenesis 9.32E-9 heart growth 1.64E-8 regulation of cellular component biogenesis 1.75E-8 cell-substrate junction assembly 4.19E-8 regulation of devel…	RNA polymerase II transcription factor binding transcription factor activity involved... 1.14E-10 RNA polymerase II transcription coactivator activity 1.14E-10 transmembrane receptor protein tyrosine kinase activity 1.27E-8 transmembrane receptor protein kinase activity 1.87E-7 chemokine receptor binding 3.56E-7 polysaccharide binding 4.38E-7 pattern binding 4.38E-7 chemokine activity 1.19E-6 CCR…	Pancreatic cancer 7.56E-6 Axon guidance 2.20E-5 Chemokine signaling pathway 1.12E-4 Chronic myeloid leukemia 3.55E-4 Type I diabetes mellitus 5.60E-4 Lysine degradation	CTCF: First Multivalent Nuclear Factor		Prostate,Heart,Adipose Tissue	Minor Salivary Gland, Breast - Mammary Tissue,Adipose - Subcutaneous
C07AB	Beta blocking agents, selective	are a class of drugs that are particularly used to manage cardiac arrhythmias, and to protect the heart from a second heart attack (myocardial infarction) after a first heart attack (secondary prevention)	Beta blockers are competitive antagonists that block the receptor sites for the endogenous catecholamines epinephrine (adrenaline) and norepinephrine (noradrenaline) on adrenergic beta receptors, of the sympathetic nervous system, which mediates the fight-or-flight response.[4][5] Some block activation of all types of β-adrenergic receptors and others are selective for one of the three known type…	Primarily hepatic metabolism	LCNL1	Not much is known	_	_		_	_	Neutrophils,Myocytes, Smooth Muscle, Muscle Cells	testis, nerve, brain
C07AB	Beta blocking agents, selective	are a class of drugs that are particularly used to manage cardiac arrhythmias, and to protect the heart from a second heart attack (myocardial infarction) after a first heart attack (secondary prevention)	Beta blockers are competitive antagonists that block the receptor sites for the endogenous catecholamines epinephrine (adrenaline) and norepinephrine (noradrenaline) on adrenergic beta receptors, of the sympathetic nervous system, which mediates the fight-or-flight response.[4][5] Some block activation of all types of β-adrenergic receptors and others are selective for one of the three known type…	Primarily hepatic metabolism	ABCA2	The membrane-associated protein encoded by this gene is a member of the superfamily of ATP-binding cassette (ABC) transporters. ABC proteins transport various molecules across extra- and intracellular membranes. ABC genes are divided into seven distinct subfamilies (ABC1, MDR/TAP, MRP, ALD, OABP, GCN20, White). This protein is a member of the ABC1 subfamily. Members of the ABC1 subfamily comprise…	ensheathment of neurons 3.86E-13 axon ensheathment 3.86E-13 myelination 9.31E-13 regulation of action potential in neuron 2.28E-10 regulation of axonogenesis		Cell adhesion molecules (CAMs)	Endocytotic role of NDK, Phosphins and Dynamin	Basigin interactions	Brain, Cerebrum, Cerebral Cortex	brain
C08CA	Dihydropyridine derivatives	L-type calcium channel blockers, used in the treatment of hypertension; Compared with certain other L-type calcium channel blockers (for example those of the phenylalkylamine class such as verapamil) that have significant action at the heart, they are relatively vascular selective in their mechanism of action in lowering blood pressure	Amlodipine belongs to the dihydropyridine (DHP) class of calcium channel blockers (CCBs), the most widely used class of CCBs. There are at least five different types of calcium channels in Homo sapiens: L-, N-, P/Q-, R- and T-type. It was widely accepted that DHP CCBs target L-type calcium channels, the major channel in muscle cells that mediate contraction; however, some studies have indicated t…	Amlodipine is slowly and almost completely absorbed from the gastrointestinal tract. Peak plasma concentrations are reached 6-12 hour following oral administration. Its estimated bioavailability is 64-90%. Absorption is not affected by food. Metabolism- Hepatic. Metabolized extensively (90%) to inactive metabolites via the cytochrome P450 3A4 isozyme.	ADARB2	Lacks editing activity. It prevents the binding of other ADAR enzymes to targets in vitro, and decreases the efficiency of these enzymes. Capable of binding to dsRNA but also to ssRNA.	acidic amino acid transport 2.01E-6 L-glutamate transport	glutamate receptor activity 6.30E-5 L-glutamate transmembrane transporter activity 6.32E-5 acidic amino acid transmembrane transporter activity	Neuroactive ligand-receptor interaction			Cerebrum,Cerebral Cortex,Temporal Lobe	brain
C08CA	Dihydropyridine derivatives	L-type calcium channel blockers, used in the treatment of hypertension; Compared with certain other L-type calcium channel blockers (for example those of the phenylalkylamine class such as verapamil) that have significant action at the heart, they are relatively vascular selective in their mechanism of action in lowering blood pressure	Amlodipine belongs to the dihydropyridine (DHP) class of calcium channel blockers (CCBs), the most widely used class of CCBs. There are at least five different types of calcium channels in Homo sapiens: L-, N-, P/Q-, R- and T-type. It was widely accepted that DHP CCBs target L-type calcium channels, the major channel in muscle cells that mediate contraction; however, some studies have indicated t…	Amlodipine is slowly and almost completely absorbed from the gastrointestinal tract. Peak plasma concentrations are reached 6-12 hour following oral administration. Its estimated bioavailability is 64-90%. Absorption is not affected by food. Metabolism- Hepatic. Metabolized extensively (90%) to inactive metabolites via the cytochrome P450 3A4 isozyme.	MTAP		rRNA transcription 1.14E-13 developmental programmed cell death 2.15E-9 cellular senescence 2.21E-9 regulation of cell aging		Pyrimidine metabolism 2.96E-5 Purine metabolism	Cyclins and Cell Cycle Regulation 4.61E-9 Cell Cycle: G1/S Check Point	Cyclin D associated events in G1 1.32E-7 G1 Phase 1.32E-7 mTORC1-mediated signalling	Stem Cells,Hela Cells,Fibroblasts	Cells - Transformed fibroblast, Ovary, nerve-tibial
C09AA	ACE inhibitors, plain	used primarily for the treatment of hypertension (elevated blood pressure) and congestive heart failure. This group of drugs cause relaxation of blood vessels, as well as a decreased blood volume, which leads to lower blood pressure and decreased oxygen demand from the heart. They inhibit the angiotensin-converting enzyme, an important component of the renin–angiotensin–aldosterone system.	Enalapril is a prodrug that is rapidly metabolized by liver esterases to enalaprilat following oral administration. Enalapril itself has little pharmacologic activity. Enalaprilat lowers blood pressure by antagonizing the effect of the RAAS. The RAAS is a homeostatic mechanism for regulating hemodynamics, water and electrolyte balance. During sympathetic stimulation or when renal blood pressure o…	~ 60% of absorbed dose is extensively hydrolyzed to enalaprilat, primarily by liver esterases	ALG1L9P	ALG1L9P (Asparagine-Linked Glycosylation 1-Like 9, Pseudogene) is a Pseudogene.							Brain, Nerve - Tibial
C09AA	ACE inhibitors, plain	used primarily for the treatment of hypertension (elevated blood pressure) and congestive heart failure. This group of drugs cause relaxation of blood vessels, as well as a decreased blood volume, which leads to lower blood pressure and decreased oxygen demand from the heart. They inhibit the angiotensin-converting enzyme, an important component of the renin–angiotensin–aldosterone system.	Enalapril is a prodrug that is rapidly metabolized by liver esterases to enalaprilat following oral administration. Enalapril itself has little pharmacologic activity. Enalaprilat lowers blood pressure by antagonizing the effect of the RAAS. The RAAS is a homeostatic mechanism for regulating hemodynamics, water and electrolyte balance. During sympathetic stimulation or when renal blood pressure o…	~ 60% of absorbed dose is extensively hydrolyzed to enalaprilat, primarily by liver esterases	LRP1B	LRP1B belongs to the low density lipoprotein (LDL) receptor gene family. These receptors play a wide variety of roles in normal cell function and development due to their interactions with multiple ligands (Liu et al., 2001 [PubMed 11384978]).[supplied by OMIM, Mar 2008]	Effects of PIP2 hydrolysis 1.37E-6 GABA A receptor activation 3.15E-6 Unblocking of NMDA receptor, glutamate binding and activation	ionotropic glutamate receptor activity 5.48E-12 glutamate receptor activity 7.69E-12 extracellular-glutamate-gated ion channel activity 2.16E-11 neuropeptide receptor activity 3.66E-8 extracellular ligand-gated ion channel activity 5.46E-8 ligand-gated channel activity 2.69E-6 ligand-gated ion channel activity 2.69E-6 G-protein coupled peptide receptor activity	Neuroactive ligand-receptor interaction	_	Effects of PIP2 hydrolysis 1.37E-6 GABA A receptor activation 3.15E-6 Unblocking of NMDA receptor, glutamate binding and activation	Brain, Central nervous system,nervous system	brain
C09BA	ACE inhibitors and diuretics	used primarily for the treatment of hypertension (elevated blood pressure) and congestive heart failure. This group of drugs cause relaxation of blood vessels, as well as a decreased blood volume, which leads to lower blood pressure and decreased oxygen demand from the heart. They inhibit the angiotensin-converting enzyme, an important component of the renin–angiotensin–aldosterone system.	Enalapril is a prodrug that is rapidly metabolized by liver esterases to enalaprilat following oral administration. Enalapril itself has little pharmacologic activity. Enalaprilat lowers blood pressure by antagonizing the effect of the RAAS. The RAAS is a homeostatic mechanism for regulating hemodynamics, water and electrolyte balance. During sympathetic stimulation or when renal blood pressure o…	~ 60% of absorbed dose is extensively hydrolyzed to enalaprilat, primarily by liver esterases	LARGE	Bifunctional glycosyltransferase with both xylosyltransferase and beta-1,3-glucuronyltransferase activities involved in the biosynthesis of the phosphorylated O-mannosyl trisaccharide (N-acetylgalactosamine-beta-3-N-acetylglucosamine-beta-4-(phosphate-6-)mannose), a carbohydrate structure present in alpha-dystroglycan (DAG1) (PubMed:22223806). Phosphorylated O-mannosyl trisaccharid is required fo…			Dilated cardiomyopathy	Gamma-aminobutyric Acid Receptor Life Cycle	Voltage gated Potassium channels	Muscles, Cerebral Cortex, Heart	Colon - Sigmoid, Uterus, Hearth
C09CA	Angiotensin II antagonists, plain	Angiotensin II receptor blockers are used primarily for the treatment of hypertension where the patient is intolerant of ACE inhibitor therapy. They do not inhibit the breakdown of bradykinin or other kinins, and are thus only rarely associated with the persistent dry cough and/or angioedema that limit ACE inhibitor therapy.[citation needed] More recently, they have been used for the treatment of…	These substances are AT1-receptor antagonists; that is, they block the activation of angiotensin II AT1 receptors. Blockage of AT1 receptors directly causes vasodilation, reduces secretion of vasopressin, and reduces production and secretion of aldosterone, among other actions. The combined effect reduces blood pressure. The specific efficacy of each ARB within this class depends upon a combinati…	Losartan competitively inhibits the binding of angiotensin II to AT1 in many tissues including vascular smooth muscle and the adrenal glands. Losartan is metabolized to its active metabolite, E-3174, which is 10 to 40 times more potent than losartan and acts as a non-competitive AT1 antagonist. Inhibition of angiotensin II binding to AT1 inhibits its AT1-mediated vasoconstrictive and aldosterone-…	VWA3B	VWA3B (Von Willebrand Factor A Domain Containing 3B) is a Protein Coding gene	ciliary or flagellar motility 5.96E-15 microtubule-based movement 4.14E-8 sperm motility	microtubule motor activity	Other glycan degradation			Epithelium, Nasal Mucosa, Dendritic Cells	testis,pituitary
C09CA	Angiotensin II antagonists, plain	Angiotensin II receptor blockers are used primarily for the treatment of hypertension where the patient is intolerant of ACE inhibitor therapy. They do not inhibit the breakdown of bradykinin or other kinins, and are thus only rarely associated with the persistent dry cough and/or angioedema that limit ACE inhibitor therapy.[citation needed] More recently, they have been used for the treatment of…	These substances are AT1-receptor antagonists; that is, they block the activation of angiotensin II AT1 receptors. Blockage of AT1 receptors directly causes vasodilation, reduces secretion of vasopressin, and reduces production and secretion of aldosterone, among other actions. The combined effect reduces blood pressure. The specific efficacy of each ARB within this class depends upon a combinati…	Losartan competitively inhibits the binding of angiotensin II to AT1 in many tissues including vascular smooth muscle and the adrenal glands. Losartan is metabolized to its active metabolite, E-3174, which is 10 to 40 times more potent than losartan and acts as a non-competitive AT1 antagonist. Inhibition of angiotensin II binding to AT1 inhibits its AT1-mediated vasoconstrictive and aldosterone-…	FBXL7	This gene encodes a member of the F-box protein family which is characterized by a 42-48 amino acid motif, the F-box, which binds to the S-phase kinase-associated protein 1 (Skp1) protein. The F-box proteins constitute one of the four subunits of E3 ubiquitin protein ligases called SCFs (SKP1-Cul1-F-box), which play a role in phosphorylation-dependent ubiquitination of proteins. The F-box protein…	regulation of smoothened signaling pathway 7.00E-6 female gonad development 7.97E-6 ovarian follicle development 8.19E-6 ovum-producing ovary development 8.96E-6 mesodermal cell fate specification	sialyltransferase activity			Netrin-1 signaling	Muscle, Smooth;Heart, Endothelial Cells	ovary, nerve, uterus
C10AA	HMG CoA reductase inhibitors	Statins, also known as HMG-CoA reductase inhibitors, are a class of lipid-lowering medications that inhibit the enzyme HMG-CoA reductase which plays a central role in the production of cholesterol.	Statins act by competitively inhibiting HMG-CoA reductase, the first committed enzyme of the mevalonate pathway. Because statins are similar in structure to HMG-CoA on a molecular level, they will fit into the enzyme's active site and compete with the native substrate (HMG-CoA). This competition reduces the rate by which HMG-CoA reductase is able to produce mevalonate, the next molecule in the ca…	Absorption of simvastatin, estimated relative to an intravenous reference dose, in each of two animal species tested, averaged about 85% of an oral dose. In animal studies, after oral dosing, simvastatin achieved substantially higher concentrations in the liver than in non-target tissues. However, because simvastatin undergoes extensive first-pass metabolism, the availability of the drug in the s…	ETS1		somatic diversification of immune receptors via germline recombination within a singl... 2.68E-17 somatic cell DNA recombination 2.68E-17 antigen receptor-mediated signaling pathway 1.05E-16 somatic diversification of immune receptors 3.34E-16 T cell receptor signaling pathway 4.40E-16 myeloid dendritic cell activation 9.03E-16 somatic recombination of immunoglobulin gene segments 6.01E-15 immune…	kinase binding 3.43E-10 sphingolipid binding 1.48E-8 protease binding 2.93E-8 protein kinase binding 5.16E-7 non-membrane spanning protein tyrosine kinase activity 9.67E-7 protein complex binding 1.57E-6 platelet-derived growth factor binding 1.94E-6 receptor signaling protein activity 2.13E-6 integrin binding	T cell receptor signaling pathway 4.42E-17 Small cell lung cancer 6.39E-12 Primary immunodeficiency 1.48E-10 Focal adhesion 1.41E-9 Natural killer cell mediated cytotoxicity 1.49E-9 Hematopoietic cell lineage 2.78E-9 Pancreatic cancer 2.21E-8 Neurotrophin signaling pathway 3.73E-8 Colorectal cancer 7.11E-8 B cell receptor signaling pathway 1.10E-7 Pathways in cancer 4.41E-7 Non-small cell lung ca…	T Cell Receptor Signaling Pathway 6.67E-18 Role of Tob in T-cell activation 4.29E-13 CTL mediated immune response against target cells 1.83E-12 T Helper Cell Surface Molecules 7.05E-12 T Cytotoxic Cell Surface Molecules 7.96E-12 Lck and Fyn tyrosine kinases in initiation of TCR Activation 1.14E-11 IL-7 Signal Transduction 1.81E-11 Activation of Csk by cAMP-dependent Protein Kinase Inhibits Signal…	TCR signaling 1.20E-10 Immunoregulatory interactions between a Lymphoid and a non-Lymphoid cell 1.73E-9 Effects of PIP2 hydrolysis 1.81E-8 Adaptive Immune System 2.42E-8 The role of Nef in HIV-1 replication and disease pathogenesis 2.75E-8 Signaling by PDGF 8.05E-8 Platelet activation, signaling and aggregation 1.20E-7 Interleukin-3, 5 and GM-CSF signaling 1.33E-7 Costimulation by the CD28 family…	Lymphoid Tissue, Lymph Nodes, Lymph	spleen, Cells - EBV-transformed lymphocytes, Adipose - Visceral (Omentum)
C10AA	HMG CoA reductase inhibitors	Statins, also known as HMG-CoA reductase inhibitors, are a class of lipid-lowering medications that inhibit the enzyme HMG-CoA reductase which plays a central role in the production of cholesterol.	Statins act by competitively inhibiting HMG-CoA reductase, the first committed enzyme of the mevalonate pathway. Because statins are similar in structure to HMG-CoA on a molecular level, they will fit into the enzyme's active site and compete with the native substrate (HMG-CoA). This competition reduces the rate by which HMG-CoA reductase is able to produce mevalonate, the next molecule in the ca…	Absorption of simvastatin, estimated relative to an intravenous reference dose, in each of two animal species tested, averaged about 85% of an oral dose. In animal studies, after oral dosing, simvastatin achieved substantially higher concentrations in the liver than in non-target tissues. However, because simvastatin undergoes extensive first-pass metabolism, the availability of the drug in the s…	FYB	Acts as an adapter protein of the FYN and LCP2 signaling cascades in T-cells. Modulates the expression of interleukin-2 (IL-2). Involved in platelet activation. Prevents the degradation of SKAP1 and SKAP2. May play a role in linking T-cell signaling to remodeling of the actin cytoskeleton.	immune response-activating cell surface receptor signaling pathway 9.05E-35 activation of immune response 4.50E-34 immune response-regulating cell surface receptor signaling pathway 1.50E-33 immune response-activating signal transduction 1.72E-31 immune response-regulating signaling pathway 1.01E-30 positive regulation of immune response 1.28E-30 T cell receptor signaling pathway 2.98E-30 antigen…	phosphatidylinositol-3,4-bisphosphate binding 9.38E-12 G-protein coupled purinergic nucleotide receptor activity 4.07E-10 G-protein coupled nucleotide receptor activity 4.07E-10 receptor signaling complex scaffold activity 3.12E-9 MHC protein binding 6.35E-9 purinergic receptor activity 1.18E-8 G-protein coupled chemoattractant receptor activity 1.29E-8 chemokine receptor activity 1.29E-8 enzyme …	T cell receptor signaling pathway 1.07E-17 Hematopoietic cell lineage 1.57E-14 Natural killer cell mediated cytotoxicity 7.08E-14 Chemokine signaling pathway 8.55E-12 Primary immunodeficiency 1.51E-11 Fc epsilon RI signaling pathway 2.60E-9 Fc gamma R-mediated phagocytosis 1.83E-7 Toll-like receptor signaling pathway 3.19E-7 Cell adhesion molecules (CAMs) 1.73E-6 Leishmania infection 2.66E-6 Leuk…	T Helper Cell Surface Molecules 4.02E-38 T Cytotoxic Cell Surface Molecules 4.69E-34 Lck and Fyn tyrosine kinases in initiation of TCR Activation 3.14E-29 Activation of Csk by cAMP-dependent Protein Kinase Inhibits Signaling through the T C... 1.73E-21 CTL mediated immune response against target cells 1.92E-16 The Co-Stimulatory Signal During T-cell Activation 1.44E-15 T Cell Receptor Signaling P…	TCR signaling 1.44E-27 Generation of second messenger molecules 4.36E-21 GPVI-mediated activation cascade 1.16E-20 Phosphorylation of CD3 and TCR zeta chains 2.28E-17 Cell surface interactions at the vascular wall 2.57E-16 Downstream TCR signaling 9.87E-16 Costimulation by the CD28 family 2.35E-15 Adaptive Immune System 2.88E-14 The role of Nef in HIV-1 replication and disease pathogenesis 2.87E-…	Myeloid Cells, Bone Marrow Cells, T-Lymphocytes	whole blood
C10AA	HMG CoA reductase inhibitors	Statins, also known as HMG-CoA reductase inhibitors, are a class of lipid-lowering medications that inhibit the enzyme HMG-CoA reductase which plays a central role in the production of cholesterol.	Statins act by competitively inhibiting HMG-CoA reductase, the first committed enzyme of the mevalonate pathway. Because statins are similar in structure to HMG-CoA on a molecular level, they will fit into the enzyme's active site and compete with the native substrate (HMG-CoA). This competition reduces the rate by which HMG-CoA reductase is able to produce mevalonate, the next molecule in the ca…	Absorption of simvastatin, estimated relative to an intravenous reference dose, in each of two animal species tested, averaged about 85% of an oral dose. In animal studies, after oral dosing, simvastatin achieved substantially higher concentrations in the liver than in non-target tissues. However, because simvastatin undergoes extensive first-pass metabolism, the availability of the drug in the s…	COL14A1	Plays an adhesive role by integrating collagen bundles. It is probably associated with the surface of interstitial collagen fibrils via COL1. The COL2 domain may then serve as a rigid arm which sticks out from the fibril and protrudes the large N-terminal globular domain into the extracellular space, where it might interact with other matrix molecules or cell surface receptors (By similarity).	extracellular structure organization 8.72E-19 extracellular matrix organization 8.72E-19 collagen fibril organization 4.59E-15 mammary gland involution 3.94E-14 cell-substrate adhesion 1.82E-13 blood vessel remodeling 3.72E-13 tissue remodeling 1.30E-12 cell-matrix adhesion 6.16E-12 regulation of neutrophil chemotaxis 5.13E-11 positive regulation of glycogen metabolic process 1.58E-10 positive re…	extracellular matrix structural constituent 6.96E-18 glycosaminoglycan binding 9.75E-17 polysaccharide binding 1.10E-16 pattern binding 1.10E-16 carbohydrate binding 5.81E-14 growth factor binding 2.64E-12 heparin binding 3.77E-12 integrin binding 5.18E-12 extracellular matrix binding 1.78E-11 scavenger receptor activity 4.71E-9 Wnt-protein binding 1.07E-8 cargo receptor activity 1.32E-8 laminin …	ECM-receptor interaction 3.65E-16 Focal adhesion 6.55E-8 Histidine metabolism 2.92E-4 Renin-angiotensin system		NCAM1 interactions 4.06E-11 Regulation of Insulin-like Growth Factor (IGF) Activity by Insulin-like Growth Factor... 5.12E-9 NCAM signaling for neurite out-growth 5.35E-9 Signaling by PDGF	Heart, myometrium, Adipose Tissue	Artery - Aorta,Artery tibial, Artery Coronary
D01AC	Imidazole and triazole derivatives	The substituted imidazole derivatives are valuable in treatment of many systemic fungal infections.[16] Imidazoles belong to the class of azole antifungals, which includes ketoconazole, miconazole, and clotrimazole.	Antifungals work by exploiting differences between mammalian and fungal cells to kill the fungal organism with fewer adverse effects to the host. Unlike bacteria, both fungi and humans are eukaryotes. Thus, fungal and human cells are similar at the biological level. This makes it more difficult to discover drugs that target fungi without affecting human cells. As a consequence, many antifungal dr…	Poorly and erratically absorbed orally, minimal vaginal or topical absorption. Hepatic (metabolized to inactive metabolites)	COL13A1	This gene encodes the alpha chain of one of the nonfibrillar collagens. The function of this gene product is not known, however, it has been detected at low levels in all connective tissue-producing cells so it may serve a general function in connective tissues. Unlike most of the collagens, which are secreted into the extracellular matrix, collagen XIII contains a transmembrane domain and the pr…	branching morphogenesis of a tube 2.20E-13 extracellular structure organization 4.44E-11 extracellular matrix organization 4.44E-11 morphogenesis of a branching structure 6.79E-11 blood vessel development 3.27E-10 developmental induction 4.17E-10 vascular endothelial growth factor receptor signaling pathway 5.08E-10 vasculature development 5.29E-10 smooth muscle cell differentiation 5.55E-10 orga…		Axon guidance 1.29E-6 Hedgehog signaling pathway 5.04E-6 Basal cell carcinoma 7.39E-6 Focal adhesion 4.98E-5 ECM-receptor interaction 5.18E-5 Adipocytokine signaling pathway		SEMA3A-Plexin repulsion signaling by inhibiting Integrin adhesion 1.48E-7 Signaling by VEGF 1.66E-7 VEGF ligand-receptor interactions	Fibroblasts, Endothelial Cells,Umbilical Cord	brain, artery-aorta
G01AF	Imidazole derivatives	For the treatment of anaerobic infections and mixed infections, surgical prophylaxis requiring anaerobic coverage, Clostridium difficile-associated diarrhea and colitis, Helicobacter pylori infection and duodenal ulcer disease, bacterial vaginosis, Giardia lamblia gastro-enteritis, amebiasis caused by Entamoeba histolytica, acne rosacea (topical treatment), and Trichomonas infections.	Metronidazole, a synthetic antibacterial and antiprotozoal agent of the nitroimidazole class, is used against protozoa such as Trichomonas vaginalis, amebiasis, and giardiasis. Metronidazole is extremely effective against anaerobic bacterial infections and is also used to treat Crohn's disease, antibiotic-associated diarrhea, and rosacea. Metronidazole is a prodrug. Unionized metronidazole is sel…	Well absorbed (at least 80%) with peak plasma concentrations achieved in 1-3 hours following oral administration of therapeutic doses of immediate release formulation. Hepatic metabolism by hydroxylation, oxidation, and glucuronidation.	CELF2	Members of the CELF/BRUNOL protein family contain two N-terminal RNA recognition motif (RRM) domains, one C-terminal RRM domain, and a divergent segment of 160-230 aa between the second and third RRM domains. Members of this protein family regulate pre-mRNA alternative splicing and may also be involved in mRNA editing, and translation. Alternative splicing results in multiple transcript variants …	nerve growth factor receptor signaling pathway 1.35E-9 striated muscle adaptation 1.65E-9 positive regulation of neural precursor cell proliferation	SH3/SH2 adaptor activity	Neurotrophin signaling pathway 5.67E-8 Melanoma 2.93E-7 Acute myeloid leukemia 8.91E-7 Chronic myeloid leukemia 3.84E-6 ErbB signaling pathway 6.35E-6 Viral myocarditis 7.61E-6 Gap junction 1.14E-5 T cell receptor signaling pathway 1.67E-5 Long-term potentiation 2.62E-5 Glioma 3.83E-5 Wnt signaling pathway 1.13E-4 Phenylalanine metabolism 1.53E-4 Prostate cancer 2.33E-4 Melanogenesis 2.50E-4 Endo…	P-value Direction Annotated Control of skeletal myogenesis by HDAC and calcium/calmodulin-dependent kinase (CaMK) 6.39E-9 Role of nicotinic acetylcholine receptors in the regulation of apoptosis 6.41E-8 Regulation of PGC-1a 1.97E-7 Agrin in Postsynaptic Differentiation 9.30E-7 IL-7 Signal Transduction 2.04E-6 Ca++/ Calmodulin-dependent Protein Kinase Activation 4.50E-6 IL12 and Stat4 Dependent Si…	Signalling by NGF 5.58E-9 Signaling by EGFR 2.32E-8 Signaling by EGFR in Cancer 1.14E-7 NGF signalling via TRKA from the plasma membrane 1.74E-7 Signaling by SCF-KIT 2.63E-7 Signaling by FGFR 2.65E-7 Myogenesis 6.98E-7 CDO in myogenesis 6.98E-7 ERK/MAPK targets 7.64E-7 Downstream signaling of activated FGFR 1.55E-6 Nuclear Events (kinase and transcription factor activation) 1.72E-6 Rho GTPase cyc…	Bone Marrow Cells, T-Lymphocytes, Neutrophils	Nerve - Tibial, EBV cells, Whole blood
G01AF	Imidazole derivatives	For the treatment of anaerobic infections and mixed infections, surgical prophylaxis requiring anaerobic coverage, Clostridium difficile-associated diarrhea and colitis, Helicobacter pylori infection and duodenal ulcer disease, bacterial vaginosis, Giardia lamblia gastro-enteritis, amebiasis caused by Entamoeba histolytica, acne rosacea (topical treatment), and Trichomonas infections.	Metronidazole, a synthetic antibacterial and antiprotozoal agent of the nitroimidazole class, is used against protozoa such as Trichomonas vaginalis, amebiasis, and giardiasis. Metronidazole is extremely effective against anaerobic bacterial infections and is also used to treat Crohn's disease, antibiotic-associated diarrhea, and rosacea. Metronidazole is a prodrug. Unionized metronidazole is sel…	Well absorbed (at least 80%) with peak plasma concentrations achieved in 1-3 hours following oral administration of therapeutic doses of immediate release formulation. Hepatic metabolism by hydroxylation, oxidation, and glucuronidation.	CCDC91	Involved in the regulation of membrane traffic through the trans-Golgi network (TGN).			SNARE interactions in vesicular transport 5.09E-6 Cell adhesion molecules (CAMs) 6.68E-4 TGF-beta signaling pathway			Plasma, plasma cells, B-Lymphocytes	Testis, Brain
G01AF	Imidazole derivatives	For the treatment of anaerobic infections and mixed infections, surgical prophylaxis requiring anaerobic coverage, Clostridium difficile-associated diarrhea and colitis, Helicobacter pylori infection and duodenal ulcer disease, bacterial vaginosis, Giardia lamblia gastro-enteritis, amebiasis caused by Entamoeba histolytica, acne rosacea (topical treatment), and Trichomonas infections.	Metronidazole, a synthetic antibacterial and antiprotozoal agent of the nitroimidazole class, is used against protozoa such as Trichomonas vaginalis, amebiasis, and giardiasis. Metronidazole is extremely effective against anaerobic bacterial infections and is also used to treat Crohn's disease, antibiotic-associated diarrhea, and rosacea. Metronidazole is a prodrug. Unionized metronidazole is sel…	Well absorbed (at least 80%) with peak plasma concentrations achieved in 1-3 hours following oral administration of therapeutic doses of immediate release formulation. Hepatic metabolism by hydroxylation, oxidation, and glucuronidation.	RAD51B	The protein encoded by this gene is a member of the RAD51 protein family. RAD51 family members are evolutionarily conserved proteins essential for DNA repair by homologous recombination. This protein has been shown to form a stable heterodimer with the family member RAD51C, which further interacts with the other family members, such as RAD51, XRCC2, and XRCC3. Overexpression of this gene was foun…	_	_	_	_	_	Lymph. Lymph nodes,sputum	Uterus, EBV, Ovary
G01AF	Imidazole derivatives	For the treatment of anaerobic infections and mixed infections, surgical prophylaxis requiring anaerobic coverage, Clostridium difficile-associated diarrhea and colitis, Helicobacter pylori infection and duodenal ulcer disease, bacterial vaginosis, Giardia lamblia gastro-enteritis, amebiasis caused by Entamoeba histolytica, acne rosacea (topical treatment), and Trichomonas infections.	Metronidazole, a synthetic antibacterial and antiprotozoal agent of the nitroimidazole class, is used against protozoa such as Trichomonas vaginalis, amebiasis, and giardiasis. Metronidazole is extremely effective against anaerobic bacterial infections and is also used to treat Crohn's disease, antibiotic-associated diarrhea, and rosacea. Metronidazole is a prodrug. Unionized metronidazole is sel…	Well absorbed (at least 80%) with peak plasma concentrations achieved in 1-3 hours following oral administration of therapeutic doses of immediate release formulation. Hepatic metabolism by hydroxylation, oxidation, and glucuronidation.	MAGI2	The protein encoded by this gene interacts with atrophin-1. Atrophin-1 contains a polyglutamine repeat, expansion of which is responsible for dentatorubral and pallidoluysian atrophy. This encoded protein is characterized by two WW domains, a guanylate kinase-like domain, and multiple PDZ domains. It has structural similarity to the membrane-associated guanylate kinase homologue (MAGUK) family. […	neuron recognition 2.96E-7 cell-cell recognition	_	Steroid hormone biosynthesis	_	Other semaphorin interactions 5.38E-6 Semaphorin interactions	Brain Central Nervous System Cerebrum	brain
G04CA	Alpha-adrenoreceptor antagonists	Alpha-blockers or α-blockers are pharmacological agents that act as neutral antagonists or inverse agonists of α-adrenergic receptors (α-adrenoceptors).[1] For the reduction of urinary obstruction and relief of associated manifestations (eg. sensation of incomplete bladder emptying or straining, urgency, interrupted or weak stream) in patients with symptomatic beningn prostatic hyperplasia.	Alpha blockers relax certain muscles and help small blood vessels remain open. They work by keeping the hormone norepinephrine (noradrenaline) from tightening the muscles in the walls of smaller arteries and veins, which causes the vessels to remain open and relaxed. This improves blood flow and lowers blood pressure. The blockade or reduction of epinephrine and norepinephrine binding on alpha ad…	Hepatic. Alfuzosin undergoes extensive metabolism by the liver, with only 11% of the administered dose excreted unchanged in the urine. Alfuzosin is metabolized by three metabolic pathways: oxidation, O-demethylations, and N-dealkylation. The metabolites are not pharmacologically active. CYP3A4 is the principal hepatic enzyme isoform involved in its metabolism.	VPS33A	Vesicle mediated protein sorting plays an important role in segregation of intracellular molecules into distinct organelles. Genetic studies in yeast have identified more than 40 vacuolar protein sorting (VPS) genes involved in vesicle transport to vacuoles. This gene is a member of the Sec-1 domain family, and it encodes a protein similar to the yeast class C Vps33 protein. The mammalian class C…	macroautophagy 2.24E-10 vacuole organization 4.66E-10 autophagic vacuole assembly 1.48E-9 mitochondrial translation 1.89E-8 autophagy	Lysosome 1.24E-7 Regulation of autophagy	_	_	Insulin receptor recycling 1.00E-6 Signaling by Insulin receptor 1.01E-6 Transferrin endocytosis and recycling 1.24E-5 mTOR signalling 1.58E-5 PKB-mediated events	Myeloid Cells, Monocytes, plasma	testis, pituitary,spleen
G04CA	Alpha-adrenoreceptor antagonists	Alpha-blockers or α-blockers are pharmacological agents that act as neutral antagonists or inverse agonists of α-adrenergic receptors (α-adrenoceptors).[1] For the reduction of urinary obstruction and relief of associated manifestations (eg. sensation of incomplete bladder emptying or straining, urgency, interrupted or weak stream) in patients with symptomatic beningn prostatic hyperplasia.	Alpha blockers relax certain muscles and help small blood vessels remain open. They work by keeping the hormone norepinephrine (noradrenaline) from tightening the muscles in the walls of smaller arteries and veins, which causes the vessels to remain open and relaxed. This improves blood flow and lowers blood pressure. The blockade or reduction of epinephrine and norepinephrine binding on alpha ad…	Hepatic. Alfuzosin undergoes extensive metabolism by the liver, with only 11% of the administered dose excreted unchanged in the urine. Alfuzosin is metabolized by three metabolic pathways: oxidation, O-demethylations, and N-dealkylation. The metabolites are not pharmacologically active. CYP3A4 is the principal hepatic enzyme isoform involved in its metabolism.	CLIP1	The protein encoded by this gene links endocytic vesicles to microtubules. This gene is highly expressed in Reed-Sternberg cells of Hodgkin disease. Several transcript variants encoding different isoforms have been found for this gene. [provided by RefSeq, Oct 2011]	retrograde transport, vesicle recycling within Golgi 1.15E-13 ubiquitin-dependent protein catabolic process 2.98E-11 protein localization in Golgi apparatus 3.79E-11 proteolysis involved in cellular protein catabolic process 4.05E-11 cellular protein catabolic process 1.43E-10 modification-dependent protein catabolic process 2.04E-10 modification-dependent macromolecule catabolic process 3.34E-10…	small GTPase regulator activity 1.01E-7 Ras GTPase activator activity 1.27E-6 acid-amino acid ligase activity 1.34E-6 ligase activity, forming carbon-nitrogen bonds 1.36E-6 small conjugating protein ligase activity 1.36E-6 1-phosphatidylinositol binding 3.39E-6 ubiquitin-protein ligase activity	Insulin signaling pathway 3.48E-5 Ubiquitin mediated proteolysis 4.54E-5 mTOR signaling pathway 1.17E-4 Glycosaminoglycan biosynthesis - heparan sulfate	MAPKinase Signaling Pathway 9.50E-7 p38 MAPK Signaling Pathway	PKB-mediated events 1.17E-7 mTOR signalling 1.23E-7 Antigen processing: Ubiquitination & Proteasome degradation 6.95E-7 Circadian Clock 1.05E-5 Energy dependent regulation of mTOR by LKB1-AMPK 1.50E-5 Class I MHC mediated antigen processing & presentation	Muscles, skin, Muscle, Striated	Muscle - Skeletal,Brain - Cerebellar Hemisphere,Colon - Sigmoid
G04CA	Alpha-adrenoreceptor antagonists	Alpha-blockers or α-blockers are pharmacological agents that act as neutral antagonists or inverse agonists of α-adrenergic receptors (α-adrenoceptors).[1] For the reduction of urinary obstruction and relief of associated manifestations (eg. sensation of incomplete bladder emptying or straining, urgency, interrupted or weak stream) in patients with symptomatic beningn prostatic hyperplasia.	Alpha blockers relax certain muscles and help small blood vessels remain open. They work by keeping the hormone norepinephrine (noradrenaline) from tightening the muscles in the walls of smaller arteries and veins, which causes the vessels to remain open and relaxed. This improves blood flow and lowers blood pressure. The blockade or reduction of epinephrine and norepinephrine binding on alpha ad…	Hepatic. Alfuzosin undergoes extensive metabolism by the liver, with only 11% of the administered dose excreted unchanged in the urine. Alfuzosin is metabolized by three metabolic pathways: oxidation, O-demethylations, and N-dealkylation. The metabolites are not pharmacologically active. CYP3A4 is the principal hepatic enzyme isoform involved in its metabolism.	SCRN1	This gene likely encodes a member of the secernin family of proteins. A similar protein in rat functions in regulation of exocytosis in mast cells. Alternatively spliced transcript variants have been described. [provided by RefSeq, Mar 2009]	cerebral cortex development 1.35E-6 positive regulation of neural precursor cell proliferation	transmembrane receptor protein serine/threonine kinase activity	Cytokine-cytokine receptor interaction	_	Ethanol oxidation 1.69E-5 G1/S-Specific Transcription	Brain, CNS, Cerebrum	Brain - Cerebellar Hemisphere, Brain - Cerebellum,Nerve - Tibial
H02AB	Glucocorticoids	A variety of synthetic glucocorticoids, some far more potent than cortisol, have been created for therapeutic use. They differ in both pharmacokinetics (absorption factor, half-life, volume of distribution, clearance) and pharmacodynamics (for example the capacity of mineralocorticoid activity: retention of sodium (Na+) and water; renal physiology). Because they permeate the intestines easily, th…	GLUCOCORTICOIDS are potent inhibitors of inflammatory processes and are widely used in the treatment of asthma. The anti-inflammatory effects are mediated either by direct binding of the glucocorticoid/glucocorticoid receptor complex to glucocorticoid responsive elements in the promoter region of genes, or by an interaction of this complex with other transcription factors, in particular activatin…		LDLRAD4	Functions as a negative regulator of TGF-beta signaling and thereby probably plays a role in cell proliferation, differentiation, apoptosis, motility, extracellular matrix production and immunosuppression. In the canonical TGF-beta pathway, ZFYVE9/SARA recruits the intracellular signal transducer and transcriptional modulators SMAD2 and SMAD3 to the TGF-beta receptor. Phosphorylated by the recept…	_	_	_	_	_		brain
H02AB	Glucocorticoids	A variety of synthetic glucocorticoids, some far more potent than cortisol, have been created for therapeutic use. They differ in both pharmacokinetics (absorption factor, half-life, volume of distribution, clearance) and pharmacodynamics (for example the capacity of mineralocorticoid activity: retention of sodium (Na+) and water; renal physiology). Because they permeate the intestines easily, th…	GLUCOCORTICOIDS are potent inhibitors of inflammatory processes and are widely used in the treatment of asthma. The anti-inflammatory effects are mediated either by direct binding of the glucocorticoid/glucocorticoid receptor complex to glucocorticoid responsive elements in the promoter region of genes, or by an interaction of this complex with other transcription factors, in particular activatin…		FHOD3	Proteins that contain formin (FMN1; MIM 136535) homology (FH) domains, such as FHOD3, play a role in regulation of the actin cytoskeleton (Kanaya et al., 2005 [PubMed 15966898]).[supplied by OMIM, Apr 2010]	cardiac muscle contraction 1.11E-13 heart contraction 2.59E-11 heart process 3.53E-11 actomyosin structure organization 8.10E-10 regulation of heart contraction 1.37E-9 cardiac chamber development 1.40E-9 cardiac chamber morphogenesis 1.75E-9 myofibril assembly 2.99E-9 striated muscle cell apoptosis 4.96E-9 regulation of striated muscle cell apoptosis 5.54E-9 cardiac ventricle development 5.88E-9…	phosphotransferase activity, nitrogenous group as acceptor 5.13E-8 ion channel inhibitor activity 9.38E-8 channel inhibitor activity 9.38E-8 myosin binding 4.75E-7 channel regulator activity	Hypertrophic cardiomyopathy (HCM) 3.27E-11 Dilated cardiomyopathy 5.35E-10 Arrhythmogenic right ventricular cardiomyopathy (ARVC) 7.92E-8 Cardiac muscle contraction 8.34E-6 Focal adhesion 1.54E-4 Wnt signaling pathway	_	Muscle contraction	Muscles,Heart, Cerebral Cortex	Heart - Left Ventricle, Heart - Atrial Appendage,Adrenal Gland
J01AA	Tetracyclines	Tetracycline is an antibiotic used to treat a number of bacterial infections. It is commonly used to treat acne and rosacea. Since tetracycline is absorbed into bone, it is used as a marker of bone growth for biopsies in humans. Tetracycline labeling is used to determine the amount of bone growth within a certain period of time, usually a period of approximately 21 day	Tetracycline inhibits protein synthesis by blocking the attachment of charged aminoacyl-tRNA to the A site on the ribosome. Tetracycline binds to the 30S subunit of microbial ribosomes. Thus, it prevents introduction of new amino acids to the nascent peptide chain.[15] The action is usually inhibitory and reversible upon withdrawal of the drug. Mammalian cells are less vulnerable to the effect of…	absorption of tetracycline varies with the type of tetracyline used. Food affects its absorption. Tetracycline gets widely distributed in the body and is mainly concentrated in the liver, spleen, bone marrow, and in sputum. It is excreted through kidneys via glomerular filtration.Plasma half life is 6 to 10 hrs. All tetracyclines are eliminated via renal and biliary pathways, but differ in their …	ST14	The protein encoded by this gene is an epithelial-derived, integral membrane serine protease. This protease forms a complex with the Kunitz-type serine protease inhibitor, HAI-1, and is found to be activated by sphingosine 1-phosphate. This protease has been shown to cleave and activate hepatocyte growth factor/scattering factor, and urokinase plasminogen activator, which suggest the function of …	calcium-independent cell-cell adhesion 1.77E-23 hemidesmosome assembly		Tight junction 4.30E-13 Leukocyte transendothelial migration 3.26E-12 Cell adhesion molecules (CAMs) 8.58E-8 Lysosome 9.28E-5 Riboflavin metabolism 1.15E-4 Glycosphingolipid biosynthesis - lacto and neolacto series 1.70E-4 Nicotinate and nicotinamide metabolism 1.88E-4 Pathways in cancer 2.32E-4 Pathogenic Escherichia coli infection 2.57E-4 B cell receptor signaling pathway		Tight junction interactions 8.27E-28 Cell junction organization 6.28E-22 Cell-cell junction organization 1.33E-20 Cell-Cell communication 1.74E-18 Apoptotic cleavage of cell adhesion proteins	Membranes,Intestines,Mucous Membrane	colon, small intesine, Esophagus - Mucosa
J01AA	Tetracyclines	Tetracycline is an antibiotic used to treat a number of bacterial infections. It is commonly used to treat acne and rosacea. Since tetracycline is absorbed into bone, it is used as a marker of bone growth for biopsies in humans. Tetracycline labeling is used to determine the amount of bone growth within a certain period of time, usually a period of approximately 21 day	Tetracycline inhibits protein synthesis by blocking the attachment of charged aminoacyl-tRNA to the A site on the ribosome. Tetracycline binds to the 30S subunit of microbial ribosomes. Thus, it prevents introduction of new amino acids to the nascent peptide chain.[15] The action is usually inhibitory and reversible upon withdrawal of the drug. Mammalian cells are less vulnerable to the effect of…	absorption of tetracycline varies with the type of tetracyline used. Food affects its absorption. Tetracycline gets widely distributed in the body and is mainly concentrated in the liver, spleen, bone marrow, and in sputum. It is excreted through kidneys via glomerular filtration.Plasma half life is 6 to 10 hrs. All tetracyclines are eliminated via renal and biliary pathways, but differ in their …	GLS2	The protein encoded by this gene is a mitochondrial phosphate-activated glutaminase that catalyzes the hydrolysis of glutamine to stoichiometric amounts of glutamate and ammonia. Originally thought to be liver-specific, this protein has been found in other tissues as well. Alternative splicing results in multiple transcript variants that encode different isoforms. [provided by RefSeq, Jul 2013]	cellular amino acid catabolic process 6.22E-16 organic acid catabolic process 2.25E-15 carboxylic acid catabolic process 2.25E-15 amine catabolic process 1.11E-14 glutamate metabolic process 8.87E-14 aromatic compound catabolic process 8.99E-14 cellular amino acid biosynthetic process 4.09E-13 organic acid biosynthetic process 8.40E-13 carboxylic acid biosynthetic process 8.40E-13 steroid catabol…	pyridoxal phosphate binding 6.75E-17 vitamin B6 binding 6.75E-17 carbon-nitrogen lyase activity 3.85E-16 vitamin binding 1.04E-14 transaminase activity 4.82E-11 lyase activity 2.97E-10 aromatase activity 3.92E-8 transferase activity, transferring nitrogenous groups 5.46E-8 oxidoreductase activity, acting on paired donors, with incorporation or reduction of ... 9.91E-8 serine-type endopeptidase ac…	Glycine, serine and threonine metabolism 8.77E-14 Primary bile acid biosynthesis 1.12E-11 Cysteine and methionine metabolism 1.75E-10 Retinol metabolism 4.72E-8 Selenoamino acid metabolism 6.04E-7 Alanine, aspartate and glutamate metabolism 1.22E-6 Complement and coagulation cascades 3.73E-6 beta-Alanine metabolism 8.72E-6 Arginine and proline metabolism 1.05E-5 Tryptophan metabolism 3.77E-5 Arac…	Lectin Induced Complement Pathway 2.43E-10 Intrinsic Prothrombin Activation Pathway	Synthesis of bile acids and bile salts via 7alpha-hydroxycholesterol 1.34E-16 Synthesis of bile acids and bile salts 1.01E-12 Bile acid and bile salt metabolism 5.93E-12 Metabolism of amino acids and derivatives 3.10E-11 Xenobiotics 4.51E-11 Gamma-carboxylation, transport, and amino-terminal cleavage of proteins 1.30E-10 PTM: gamma carboxylation, hypusine formation and arylsulfatase activation 5.…	Liver, Cerebral Cortex, Hepatocytes	Brain - Cerebellar Hemisphere, Liver, Brain - Cerebellum
J01AA	Tetracyclines	Tetracycline is an antibiotic used to treat a number of bacterial infections. It is commonly used to treat acne and rosacea. Since tetracycline is absorbed into bone, it is used as a marker of bone growth for biopsies in humans. Tetracycline labeling is used to determine the amount of bone growth within a certain period of time, usually a period of approximately 21 day	Tetracycline inhibits protein synthesis by blocking the attachment of charged aminoacyl-tRNA to the A site on the ribosome. Tetracycline binds to the 30S subunit of microbial ribosomes. Thus, it prevents introduction of new amino acids to the nascent peptide chain.[15] The action is usually inhibitory and reversible upon withdrawal of the drug. Mammalian cells are less vulnerable to the effect of…	absorption of tetracycline varies with the type of tetracyline used. Food affects its absorption. Tetracycline gets widely distributed in the body and is mainly concentrated in the liver, spleen, bone marrow, and in sputum. It is excreted through kidneys via glomerular filtration.Plasma half life is 6 to 10 hrs. All tetracyclines are eliminated via renal and biliary pathways, but differ in their …	RUNX3	This gene encodes a member of the runt domain-containing family of transcription factors. A heterodimer of this protein and a beta subunit forms a complex that binds to the core DNA sequence 5'-PYGPYGGT-3' found in a number of enhancers and promoters, and can either activate or suppress transcription. It also interacts with other transcription factors. It functions as a tumor suppressor, and the …	alpha-beta T cell activation 2.40E-12 lymphocyte activation 2.71E-12 regulation of lymphocyte activation 1.99E-11 lymphocyte differentiation 1.62E-10 T cell activation 1.74E-10 alpha-beta T cell differentiation 1.97E-10 positive regulation of lymphocyte activation 2.76E-10 lymphocyte costimulation 4.63E-10 T cell costimulation 4.63E-10 positive regulation of T cell activation 6.44E-10 regulation …	ytokine receptor activity 2.21E-9 MHC class I receptor activity 7.88E-6 cytokine binding	Allograft rejection 1.84E-10 Natural killer cell mediated cytotoxicity 3.91E-10 Intestinal immune network for IgA production 1.17E-9 Graft-versus-host disease 9.79E-9 Autoimmune thyroid disease 2.27E-7 Type I diabetes mellitus 2.09E-6 Jak-STAT signaling pathway 7.98E-6 Cytokine-cytokine receptor interaction 8.06E-6 T cell receptor signaling pathway 8.95E-6 Cell adhesion molecules (CAMs) 2.03E-5 A…	NO2-dependent IL 12 Pathway in NK cells 2.69E-11 Th1/Th2 Differentiation 6.65E-11 IL12 and Stat4 Dependent Signaling Pathway in Th1 Development 6.53E-9 Selective expression of chemokine receptors during T-cell polarization 1.07E-7 TACI and BCMA stimulation of B cell immune responses. 1.11E-7 The Co-Stimulatory Signal During T-cell Activation 2.67E-6 CTL mediated immune response against target cel…	CD28 dependent PI3K/Akt signaling 1.11E-8 CD28 co-stimulation 3.45E-8 Costimulation by the CD28 family 4.08E-8 TCR signaling 4.92E-7 Regulation of KIT signaling 8.98E-7 Downstream TCR signaling 1.75E-6 Immunoregulatory interactions between a Lymphoid and a non-Lymphoid cell 2.27E-6 CD28 dependent Vav1 pathway 3.75E-6 Phosphorylation of CD3 and TCR zeta chains 4.40E-6 EGFR downregulation 5.30E-6 T…	Lymphocytes,T-Lymphocytes,B-Lymphocytes	whole blood, spleen, Cells - EBV-transformed lymphocytes
J01DB	First-generation cephalosporins	Cephalosporins are indicated for the prophylaxis and treatment of infections caused by bacteria susceptible to this particular form of antibiotic.	Cephalosporins are bactericidal and have the same mode of action as other β-lactam antibiotics (such as penicillins), but are less susceptible to β-lactamases. Cephalosporins disrupt the synthesis of the peptidoglycan layer forming the bacterial cell wall. T Cephalexin (also called Cefalexin) is a first generation cephalosporin antibiotic. It is one of the most widely prescribed antibiotics, ofte…	he apparent volumes of distribution of most cephalosporins range between seven and 20 1, indicating that they mainly stay in the extracellular space. Plasma protein binding is variable from compound to compound. Generally, the major route of elimination of most cephalosporins is via the kidney except for cefoperazone and ceftriaxone which are both excreted to a large extent by the biliary route. …	NAV2	This gene encodes a member of the neuron navigator gene family, which may play a role in cellular growth and migration. Multiple transcript variants encoding different isoforms have been found for this gene. [provided by RefSeq, Oct 2011	dendrite morphogenesis 2.33E-6 angiogenesis involved in wound healing	costamere 3.80E-5 adherens junction 8.23E-5 anchoring junction	_	_	FGFR2c ligand binding and activation 6.59E-6 Other semaphorin interactions 2.06E-5 FGFR4 ligand binding and activation 2.79E-5 FGFR1c ligand binding and activation 3.10E-5 FGFR2 ligand binding and activation 3.51E-5 FGFR1 ligand binding and activation	Nasal Mucosa, Thyroid Gland	Artery - Aorta, Artery- Tibial, Cells - Transformed fibroblasts
J01DB	First-generation cephalosporins	Cephalosporins are indicated for the prophylaxis and treatment of infections caused by bacteria susceptible to this particular form of antibiotic.	Cephalosporins are bactericidal and have the same mode of action as other β-lactam antibiotics (such as penicillins), but are less susceptible to β-lactamases. Cephalosporins disrupt the synthesis of the peptidoglycan layer forming the bacterial cell wall. T Cephalexin (also called Cefalexin) is a first generation cephalosporin antibiotic. It is one of the most widely prescribed antibiotics, ofte…	he apparent volumes of distribution of most cephalosporins range between seven and 20 1, indicating that they mainly stay in the extracellular space. Plasma protein binding is variable from compound to compound. Generally, the major route of elimination of most cephalosporins is via the kidney except for cefoperazone and ceftriaxone which are both excreted to a large extent by the biliary route. …	TMEFF2		etinal ganglion cell axon guidance	_	Axon guidance	Links between Pyk2 and Map Kinases	Signalling to p38 via RIT and RIN 9.94E-6 ARMS-mediated activation	Cerebrum, Prostate, Cerebral Cortex	Brain - Hypothalamus, Brain - Frontal Cortex (BA9),Brain - Amygdala
J01FA	Macrolides	Antibiotic macrolides are used to treat infections caused by Gram-positive (e.g., Streptococcus pneumoniae) and limited Gram-negative (e.g., Bordetella pertussis, Haemophilus influenzae) bacteria, and some respiratory tract and soft-tissue infections.	Macrolides are protein synthesis inhibitors. The mechanism of action of macrolides is inhibition of bacterial protein biosynthesis, and they are thought to do this by preventing peptidyltransferase from adding the growing peptide attached to tRNA to the next amino acid[4] (similarly to chloramphenicol[5]) as well as inhibiting ribosomal translation.. Erythromycin is produced by a strain of Strept…	macrolides are readily absorbed from the GI tract if not inactivated by gastric acid. Oral preparations are often enteric-coated, or stable salts or esters (such as stearate, lactobionate, glucoheptate, propionate, and ethylsuccinate) are used. Macrolides become widely distributed in tissues, and concentrations are about the same as in plasma, or even higher in some instances. They actually accum…	CENPC		Centromere protein C 1 is a centromere autoantigen and a component of the inner kinetochore plate. The protein is required for maintaining proper kinetochore size and a timely transition to anaphase. A putative pseudogene exists on chromosome 12. [provided by RefSeq, Jul 2008]						Cells - EBV-transformed lymphocytes, testis, ovary
J01FA	Macrolides	Antibiotic macrolides are used to treat infections caused by Gram-positive (e.g., Streptococcus pneumoniae) and limited Gram-negative (e.g., Bordetella pertussis, Haemophilus influenzae) bacteria, and some respiratory tract and soft-tissue infections.	Macrolides are protein synthesis inhibitors. The mechanism of action of macrolides is inhibition of bacterial protein biosynthesis, and they are thought to do this by preventing peptidyltransferase from adding the growing peptide attached to tRNA to the next amino acid[4] (similarly to chloramphenicol[5]) as well as inhibiting ribosomal translation.. Erythromycin is produced by a strain of Strept…	macrolides are readily absorbed from the GI tract if not inactivated by gastric acid. Oral preparations are often enteric-coated, or stable salts or esters (such as stearate, lactobionate, glucoheptate, propionate, and ethylsuccinate) are used. Macrolides become widely distributed in tissues, and concentrations are about the same as in plasma, or even higher in some instances. They actually accum…	STAB2	This gene encodes a large, transmembrane receptor protein which may function in angiogenesis, lymphocyte homing, cell adhesion, or receptor scavenging. The protein contains 7 fasciclin, 15 epidermal growth factor (EGF)-like, and 2 laminin-type EGF-like domains as well as a C-type lectin-like hyaluronan-binding Link module. The protein is primarily expressed on sinusoidal endothelial cells of live…	protein activation cascade 2.23E-19 cell-cell recognition 3.72E-19 complement activation	mannose binding	Complement and coagulation cascades 3.14E-7 Hematopoietic cell lineage 4.23E-7 Cytokine-cytokine receptor interaction 6.69E-6 Prion diseases	Lectin Induced Complement Pathway 9.76E-13 Complement Pathway 1.12E-10 Classical Complement Pathway	_	Liver, Heart Ventricles,Quadriceps Muscle	Spleen, Testis, Liver
	Macrolides	Antibiotic macrolides are used to treat infections caused by Gram-positive (e.g., Streptococcus pneumoniae) and limited Gram-negative (e.g., Bordetella pertussis, Haemophilus influenzae) bacteria, and some respiratory tract and soft-tissue infections.	Macrolides are protein synthesis inhibitors. The mechanism of action of macrolides is inhibition of bacterial protein biosynthesis, and they are thought to do this by preventing peptidyltransferase from adding the growing peptide attached to tRNA to the next amino acid[4] (similarly to chloramphenicol[5]) as well as inhibiting ribosomal translation.. Erythromycin is produced by a strain of Strept…	macrolides are readily absorbed from the GI tract if not inactivated by gastric acid. Oral preparations are often enteric-coated, or stable salts or esters (such as stearate, lactobionate, glucoheptate, propionate, and ethylsuccinate) are used. Macrolides become widely distributed in tissues, and concentrations are about the same as in plasma, or even higher in some instances. They actually accum…	CAAP1	Anti-apoptotic protein that modulates a caspase-10 dependent mitochondrial caspase-3/9 feedback amplification loop.							thyroid, Cells - EBV-transformed lymphocytes, Adrenal Gland
J01FA	Macrolides	Antibiotic macrolides are used to treat infections caused by Gram-positive (e.g., Streptococcus pneumoniae) and limited Gram-negative (e.g., Bordetella pertussis, Haemophilus influenzae) bacteria, and some respiratory tract and soft-tissue infections.	Macrolides are protein synthesis inhibitors. The mechanism of action of macrolides is inhibition of bacterial protein biosynthesis, and they are thought to do this by preventing peptidyltransferase from adding the growing peptide attached to tRNA to the next amino acid[4] (similarly to chloramphenicol[5]) as well as inhibiting ribosomal translation.. Erythromycin is produced by a strain of Strept…	macrolides are readily absorbed from the GI tract if not inactivated by gastric acid. Oral preparations are often enteric-coated, or stable salts or esters (such as stearate, lactobionate, glucoheptate, propionate, and ethylsuccinate) are used. Macrolides become widely distributed in tissues, and concentrations are about the same as in plasma, or even higher in some instances. They actually accum…	LDLRAD4	Functions as a negative regulator of TGF-beta signaling and thereby probably plays a role in cell proliferation, differentiation, apoptosis, motility, extracellular matrix production and immunosuppression. In the canonical TGF-beta pathway, ZFYVE9/SARA recruits the intracellular signal transducer and transcriptional modulators SMAD2 and SMAD3 to the TGF-beta receptor. Phosphorylated by the recept…	_	_	_	_	_		brain
J01MA	Fluoroquinolones	Quinolone carboxylic acid derivatives are synthetic antimicrobial agents. Nalidixic acid and its congener oxolinic acid have been used for treatment of urinary tract infections for years	The quinolones inhibit bacterial enzyme topoisomerases, including topoisomerase II (otherwise known as DNA gyrase) and topoisomerase IV. Ofloxacin is a quinolone/fluoroquinolone antibiotic. Ofloxacin is bactericidal and its mode of action depends on blocking of bacterial DNA replication by binding itself to an enzyme called DNA gyrase, which allows the untwisting required to replicate one DNA dou…	Quinolones are commonly administered PO, although forms of enrofloxacin and ciprofloxacin are available for IV, IM, and SC (enrofloxacin) administration. Absorption into the blood after IM or SC delivery is rapid; after administration PO, peak blood concentrations are usually attained within 1–3 hr. With few exceptions, the quinolones penetrate all tissues well and quickly. Particularly high conc…	CRYBB2	Crystallins are separated into two classes: taxon-specific, or enzyme, and ubiquitous. The latter class constitutes the major proteins of vertebrate eye lens and maintains the transparency and refractive index of the lens. Since lens central fiber cells lose their nuclei during development, these crystallins are made and then retained throughout life, making them extremely stable proteins. Mammal…	ens development in camera-type eye 3.78E-76 lens fiber cell development 2.90E-56 lens fiber cell differentiation 1.28E-50 camera-type eye development 1.35E-34 lens morphogenesis in camera-type eye 2.22E-30 eye development 5.61E-28 visual perception 1.84E-26 sensory perception of light stimulus 2.97E-26 sensory perception	structural constituent of eye lens			Passive Transport by Aquaporins	Plasma, Plasma cells, B-Lymphocytes	testis, pituitary,brain
J01MA	Fluoroquinolones	Quinolone carboxylic acid derivatives are synthetic antimicrobial agents. Nalidixic acid and its congener oxolinic acid have been used for treatment of urinary tract infections for years	The quinolones inhibit bacterial enzyme topoisomerases, including topoisomerase II (otherwise known as DNA gyrase) and topoisomerase IV. Ofloxacin is a quinolone/fluoroquinolone antibiotic. Ofloxacin is bactericidal and its mode of action depends on blocking of bacterial DNA replication by binding itself to an enzyme called DNA gyrase, which allows the untwisting required to replicate one DNA dou…	Quinolones are commonly administered PO, although forms of enrofloxacin and ciprofloxacin are available for IV, IM, and SC (enrofloxacin) administration. Absorption into the blood after IM or SC delivery is rapid; after administration PO, peak blood concentrations are usually attained within 1–3 hr. With few exceptions, the quinolones penetrate all tissues well and quickly. Particularly high conc…	CYP7B1	This gene encodes a member of the cytochrome P450 superfamily of enzymes. The cytochrome P450 proteins are monooxygenases which catalyze many reactions involved in drug metabolism and synthesis of cholesterol, steroids and other lipids. This endoplasmic reticulum membrane protein catalyzes the first reaction in the cholesterol catabolic pathway of extrahepatic tissues, which converts cholesterol …	T cell lineage commitment 3.68E-9 collagen catabolic process 1.89E-8 positive regulation of defense response to virus by host 5.07E-8 regulation of leukocyte migration 9.85E-8 positive regulation of locomotion 1.52E-7 positive regulation of cell motility 2.40E-7 positive regulation of cell migration 3.38E-7 positive regulation of cellular component movement 3.44E-7 positive regulation of leukocyt…	cytokine receptor binding 4.64E-7 chemokine activity 1.42E-6 chemokine receptor binding	Cytokine-cytokine receptor interaction 5.57E-7 NOD-like receptor signaling pathway 5.23E-6 Toll-like receptor signaling pathway 8.58E-5 RIG-I-like receptor signaling pathway 9.35E-5 Chemokine signaling pathway		Peptide ligand-binding receptors	Liver, Skin,neck	Cells - Transformed fibroblasts, Cells - EBV-transformed lymphocytes,Nerve - Tibial
J01XD	Imidazole derivatives	midazoles may have antibacterial, antifungal, antiprotozoal, and anthelmintic activity. Several distinct phenylimidazoles are therapeutically useful antifungal agents with wide spectra against yeasts and filamentous fungi responsible for either superficial or systemic infections	midazoles alter the cell membrane permeability of susceptible yeasts and fungi by blocking the synthesis of ergosterol (demethylation of lanosterol is inhibited), the primary cell sterol of fungi. The enzyme targeted is a fungal cytochrome P450.	The imidazoles are rapidly but sometimes erratically absorbed from the GI tract; plasma levels peak within 2 hr after administration PO. Fluconazole is an exception, being close to 100% bioavailable after administration PO. Hepatic metabolism is the primary route of elimination. Metabolism of ketoconazole and most other imidazoles by oxidative pathways is extensive. Only ~2%–4% of a dose administ…	AGPAT3	The protein encoded by this gene is an acyltransferase that converts lysophosphatidic acid into phosphatidic acid, which is the second step in the de novo phospholipid biosynthetic pathway. The encoded protein may be an integral membrane protein. Two transcript variants encoding the same protein have been found for this gene. [provided by RefSeq, Jul 2008]	fatty acid oxidation 8.73E-10 lipid oxidation 1.35E-9 fatty acid catabolic process 1.75E-8 fatty acid beta-oxidation 2.92E-8 monocarboxylic acid catabolic process 5.59E-8 mitochondrial transport 4.66E-7 lipid modification 6.57E-7 eye photoreceptor cell development	O-acyltransferase activity 2.20E-7 fatty acid ligase activity 8.42E-7 ligase activity, forming carbon-sulfur bonds 3.01E-6 long-chain fatty acid-CoA ligase activity 3.59E-6 transferase activity, transferring acyl groups	Peroxisome 5.91E-7 Adipocytokine signaling pathway 4.38E-6 Spliceosome 8.55E-6 Fatty acid metabolism 9.09E-5 Biosynthesis of unsaturated fatty acids 9.43E-5 RNA degradation	Triglyceride Biosynthesis 5.32E-7 DNA Repair 8.43E-6 Downstream signal transduction 1.11E-5 Signaling by ERBB2		Cerebral Cortex, Cerebrum,Dendritic Cells	Cells - EBV-transformed lymphocytes,Brain - Spinal cord (cervical c-1),Brain - Cerebellum
M01AB	Acetic acid derivatives and related substances	This group comprises antiinflammatory and antirheumatic preparations for systemic use.	Most NSAIDs act as nonselective inhibitors of the enzyme cyclooxygenase (COX), inhibiting both the cyclooxygenase-1 (COX-1) and cyclooxygenase-2 (COX-2) isoenzymes. This inhibition is competitively reversible (albeit at varying degrees of reversibility), as opposed to the mechanism of aspirin, which is irreversible inhibition.[57] COX catalyzes the formation of prostaglandins and thromboxane from…	Most NSAIDs are weak organic acids that are well absorbed after PO administration. Once absorbed, most NSAIDs are extensively (up to 99%) bound to plasma proteins, with only a small proportion of unbound drug available to be active in the tissues. NSAIDs may also compete for binding sites with other highly protein-bound compounds, leading to some drug displacement; however, this displacement has …	HMGA2	This gene encodes a protein that belongs to the non-histone chromosomal high mobility group (HMG) protein family. HMG proteins function as architectural factors and are essential components of the enhancesome. This protein contains structural DNA-binding domains and may act as a transcriptional regulating factor. Identification of the deletion, amplification, and rearrangement of this gene that a…	regionalization 8.23E-14 ureteric bud development 1.22E-11 regulation of morphogenesis of a branching structure 1.36E-11 metanephros morphogenesis 2.18E-11 pattern specification process 2.63E-11 positive regulation of branching involved in ureteric bud morphogenesis 3.95E-11 regulation of branching involved in ureteric bud morphogenesis 4.04E-11 nephron epithelium morphogenesis 4.43E-11 anterior/…	translation regulator activity 2.66E-9 mRNA 3'-UTR binding 2.76E-7 growth factor receptor binding 3.10E-7 activin binding 5.94E-7 growth factor activity	Wnt signaling pathway 2.13E-4 Axon guidance	WNT Signaling Pathway	Sema3A PAK dependent Axon repulsion 4.80E-6 Signaling by VEGF 5.94E-6 VEGF ligand-receptor interactions 5.94E-6 FGFR1 ligand binding and activation	Fibroblasts, Myocytes, Smooth Muscle, Muscle Cells	Cells - Transformed fibroblasts, Testis
M01AB	Acetic acid derivatives and related substances	This group comprises antiinflammatory and antirheumatic preparations for systemic use.	Most NSAIDs act as nonselective inhibitors of the enzyme cyclooxygenase (COX), inhibiting both the cyclooxygenase-1 (COX-1) and cyclooxygenase-2 (COX-2) isoenzymes. This inhibition is competitively reversible (albeit at varying degrees of reversibility), as opposed to the mechanism of aspirin, which is irreversible inhibition.[57] COX catalyzes the formation of prostaglandins and thromboxane from…	Most NSAIDs are weak organic acids that are well absorbed after PO administration. Once absorbed, most NSAIDs are extensively (up to 99%) bound to plasma proteins, with only a small proportion of unbound drug available to be active in the tissues. NSAIDs may also compete for binding sites with other highly protein-bound compounds, leading to some drug displacement; however, this displacement has …	TMEM233	not much is known						Gtex- muscle skeletal	Muscle - Skeletal,Thyroid, Brain
M01AC	Oxicams	Oxicam is a class of non-steroidal anti-inflammatory drugs (NSAIDs) that bind closely to plasma proteins.[1] Most oxicams are unselective inhibitors of the cyclooxygenase (COX) enzymes. Piroxicam is in a class of drugs called nonsteroidal anti-inflammatory drugs (NSAIDs). Piroxicam works by reducing hormones that cause inflammation and pain in the body. Piroxicam is used to reduce the pain, infla…	The antiinflammatory effect of Piroxicam may result from the reversible inhibition of cyclooxygenase, causing the peripheral inhibition of prostaglandin synthesis. The prostaglandins are produced by an enzyme called Cox-1. Piroxicam blocks the Cox-1 enzyme, resulting into the disruption of production of prostaglandins. Piroxicam also inhibits the migration of leukocytes into sites of inflammation…	iroxicam, the most widely used oxicam, is well absorbed after oral administration. Peak plasma concentrations (Cmax) of the drug are reached within 2 to 4 hours. Piroxicam has a small volume of distribution and a low plasma clearance. It undergoes hepatic metabolism and only 5 to 10% is excreted unchanged in urine. The elimination half-life varies between 30 and 70 hours. Age of the patient and r…	CTNNA3	This gene encodes a protein that belongs to the vinculin/alpha-catenin family. The encoded protein plays a role in cell-cell adhesion in muscle cells. Mutations in this gene are associated with arrhythmogenic right ventricular dysplasia, familial 13. Alternative splicing results in multiple transcript variants. [provided by RefSeq, Mar 2014]	ventricular cardiac muscle tissue development	_	_	_	_	Muscles,Heart,Muscle, Skeletal	Brain, Heart, Muscle
M01AC	Oxicams	Oxicam is a class of non-steroidal anti-inflammatory drugs (NSAIDs) that bind closely to plasma proteins.[1] Most oxicams are unselective inhibitors of the cyclooxygenase (COX) enzymes. Piroxicam is in a class of drugs called nonsteroidal anti-inflammatory drugs (NSAIDs). Piroxicam works by reducing hormones that cause inflammation and pain in the body. Piroxicam is used to reduce the pain, infla…	The antiinflammatory effect of Piroxicam may result from the reversible inhibition of cyclooxygenase, causing the peripheral inhibition of prostaglandin synthesis. The prostaglandins are produced by an enzyme called Cox-1. Piroxicam blocks the Cox-1 enzyme, resulting into the disruption of production of prostaglandins. Piroxicam also inhibits the migration of leukocytes into sites of inflammation…	iroxicam, the most widely used oxicam, is well absorbed after oral administration. Peak plasma concentrations (Cmax) of the drug are reached within 2 to 4 hours. Piroxicam has a small volume of distribution and a low plasma clearance. It undergoes hepatic metabolism and only 5 to 10% is excreted unchanged in urine. The elimination half-life varies between 30 and 70 hours. Age of the patient and r…	DPP10	This gene encodes a single-pass type II membrane protein that is a member of the S9B family in clan SC of the serine proteases. This protein has no detectable protease activity, most likely due to the absence of the conserved serine residue normally present in the catalytic domain of serine proteases. However, it does bind specific voltage-gated potassium channels and alters their expression and …	_	glutamate receptor activity 7.93E-11 ionotropic glutamate receptor activity 3.79E-9 extracellular-glutamate-gated ion channel activity 3.82E-9 neuropeptide receptor activity 3.64E-8 extracellular ligand-gated ion channel activity 6.85E-8 ligand-gated channel activity 1.58E-7 ligand-gated ion channel activity	Neuroactive ligand-receptor interaction		GABA A receptor activation 2.71E-7 cGMP effects 4.96E-7 Ion channel transport	Cerebrum, cerebral cortex, Temporal Lobe	Brain - Frontal Cortex (BA9), Brain cortex
M01AE	Propionic acid derivatives	All plain ibuprofen preparations are classified in this group, even if they are only intended for use as pain relief.	Nonsteroidal anti-inflammatory drugs such as ibuprofen work by inhibiting the COX enzymes, which convert arachidonic acid to prostaglandin H2 (PGH2). PGH2, in turn, is converted by other enzymes to several other prostaglandins (which are mediators of pain, inflammation, and fever) and to thromboxane A2 (which stimulates platelet aggregation, leading to the formation of blood clots). Most NSAIDs a…	~ 80% absorbed from GI tract. R-enanatiomer undergoes extensive enantiomeric conversion (53-65%) to the more active S-enantiomer in vivo. Metablized by oxidation to 2 inactive metabolites: (+)-2[4´-(2-hydroxy-2-methylpropyl)phenyl]propionic acid and (+)-2-[4´-(2-carboxypropyl)phenyl]propionic acid. Very small amounts of 1-hydroxyibuprofen and 3-hydroxyibuprofen have been recovered from urine. Cyt…	LAMA1	This gene encodes one of the alpha 1 subunits of laminin. The laminins are a family of extracellular matrix glycoproteins that have a heterotrimeric structure consisting of an alpha, beta and gamma chain. These proteins make up a major component of the basement membrane and have been implicated in a wide variety of biological processes including cell adhesion, differentiation, migration, signalin…	sex differentiation 1.62E-10 development of primary sexual characteristics 9.48E-10 nephron morphogenesis 2.34E-9 nephron epithelium morphogenesis 2.60E-9 genitalia development 4.54E-9 developmental process involved in reproduction 6.45E-9 reproductive structure development 1.83E-8 nephron epithelium development 4.16E-8 gonad development 5.59E-8 embryonic heart tube development 6.13E-8 embryonic …	sphingolipid binding		Vitamin C in the Brain		Ovary, Hela Cells,Embryonic Stem Cells	Testis,Cells - Transformed fibroblasts, Thyroid
M01AE	Propionic acid derivatives	All plain ibuprofen preparations are classified in this group, even if they are only intended for use as pain relief.	Nonsteroidal anti-inflammatory drugs such as ibuprofen work by inhibiting the COX enzymes, which convert arachidonic acid to prostaglandin H2 (PGH2). PGH2, in turn, is converted by other enzymes to several other prostaglandins (which are mediators of pain, inflammation, and fever) and to thromboxane A2 (which stimulates platelet aggregation, leading to the formation of blood clots). Most NSAIDs a…	~ 80% absorbed from GI tract. R-enanatiomer undergoes extensive enantiomeric conversion (53-65%) to the more active S-enantiomer in vivo. Metablized by oxidation to 2 inactive metabolites: (+)-2[4´-(2-hydroxy-2-methylpropyl)phenyl]propionic acid and (+)-2-[4´-(2-carboxypropyl)phenyl]propionic acid. Very small amounts of 1-hydroxyibuprofen and 3-hydroxyibuprofen have been recovered from urine. Cyt…	EIF2AK3	The protein encoded by this gene phosphorylates the alpha subunit of eukaryotic translation-initiation factor 2 (EIF2), leading to its inactivation, and thus to a rapid reduction of translational initiation and repression of global protein synthesis. It is a type I membrane protein located in the endoplasmic reticulum (ER), where it is induced by ER stress caused by malfolded proteins. Mutations …	peptidyl-asparagine modification 4.43E-19 protein N-linked glycosylation via asparagine 4.43E-19 protein N-linked glycosylation 2.67E-18 glycosylation 6.86E-16 protein glycosylation 9.72E-16 macromolecule glycosylation 9.72E-16 glycoprotein biosynthetic process 4.80E-15 glycoprotein metabolic process 6.50E-15 ER-associated protein catabolic process 2.61E-14 post-translational protein modification…	ntramolecular oxidoreductase activity, interconverting keto- and enol-groups 4.66E-11 oligosaccharyl transferase activity 9.15E-9 mannosyl-oligosaccharide mannosidase activity 1.30E-7 transferase activity, transferring hexosyl groups 3.27E-7 mannosidase activity 7.16E-7 protein disulfide oxidoreductase activity 3.28E-6 transferase activity, transferring glycosyl groups	Protein export 1.26E-13 N-Glycan biosynthesis 3.42E-12 Amino sugar and nucleotide sugar metabolism 5.55E-6 Glycosaminoglycan biosynthesis - chondroitin sulfate	ADP-Ribosylation Factor	Activation of Chaperones by IRE1alpha 2.77E-18 Asparagine N-linked glycosylation 3.24E-18 Activation of Chaperone Genes by XBP1(S) 1.23E-17 Unfolded Protein Response 6.83E-15 N-glycan trimming in the ER and Calnexin/Calreticulin cycle 3.73E-12 Post-translational protein modification 7.03E-12 Diabetes pathways 1.04E-11 Biosynthesis of the N-glycan precursor (dolichol lipid-linked oligosaccharide, …	Plasma, plasma cells, B-Lymphocytes	Cells - EBV-transformed lymphocytes,Minor Salivary Gland,Cervix - Endocervix
M01AE	Propionic acid derivatives	All plain ibuprofen preparations are classified in this group, even if they are only intended for use as pain relief.	Nonsteroidal anti-inflammatory drugs such as ibuprofen work by inhibiting the COX enzymes, which convert arachidonic acid to prostaglandin H2 (PGH2). PGH2, in turn, is converted by other enzymes to several other prostaglandins (which are mediators of pain, inflammation, and fever) and to thromboxane A2 (which stimulates platelet aggregation, leading to the formation of blood clots). Most NSAIDs a…	~ 80% absorbed from GI tract. R-enanatiomer undergoes extensive enantiomeric conversion (53-65%) to the more active S-enantiomer in vivo. Metablized by oxidation to 2 inactive metabolites: (+)-2[4´-(2-hydroxy-2-methylpropyl)phenyl]propionic acid and (+)-2-[4´-(2-carboxypropyl)phenyl]propionic acid. Very small amounts of 1-hydroxyibuprofen and 3-hydroxyibuprofen have been recovered from urine. Cyt…	RPIA	The protein encoded by this gene is an enzyme, which catalyzes the reversible conversion between ribose-5-phosphate and ribulose-5-phosphate in the pentose-phosphate pathway. This gene is highly conserved in most organisms. The enzyme plays an essential role in the carbohydrate metabolism. Mutations in this gene cause ribose 5-phosphate isomerase deficiency. A pseudogene is found on chromosome 18…	transcription from RNA polymerase I promoter 2.22E-11 transcription initiation from RNA polymerase I promoter 1.02E-9 transcription elongation from RNA polymerase I promoter 4.29E-9 termination of RNA polymerase I transcription 7.29E-9 transcription termination, DNA-dependent 3.67E-8 heme biosynthetic process 1.62E-7 regulation of translation in response to stress 2.95E-7 erythrocyte differentiat…	2 iron, 2 sulfur cluster binding	Spliceosome 4.66E-6 Porphyrin and chlorophyll metabolism 8.87E-6 Arrhythmogenic right ventricular cardiomyopathy (ARVC) 4.37E-5 Starch and sucrose metabolism 1.55E-4 Purine metabolism 1.79E-4 Pyrimidine metabolism 3.43E-4 RNA polymerase	Hemoglobin's Chaperone 3.55E-8 Caspase Cascade in Apoptosis	RNA Polymerase I Transcription Initiation 5.16E-10 RNA Polymerase I Promoter Escape 2.26E-9 RNA Polymerase I Transcription Termination	Lymphoid Tissue, lymph, lymphocytes	Cells - EBV-transformed lymphocytes,Spleen, Esophagus - Mucosa
M01AH	Coxibs	Celecoxib is a non-steroidal anti-inflammatory drug (NSAID) used in the treatment of osteoarthritis, rheumatoid arthritis, acute pain, painful menstruation and menstrual symptoms, and to reduce numbers of colon and rectum polyps in patients with familial adenomatous polyposis.	Celecoxib, a selective cyclooxygenase-2 (COX-2) inhibitor, is classified as a nonsteroidal anti-inflammatory drug (NSAID). Celecoxib is used to treat rheumatoid arthritis, osteoarthritis, and familial adenomatous polyposis (FAP). Because of its lack of platelet effects, celecoxib is not a substitute for aspirin for cardiovascular prophylaxis. It is not known if there are any effects of celecoxib …	Hepatic. Celecoxib metabolism is primarily mediated via cytochrome P450 2C9. Three metabolites, a primary alcohol, the corresponding carboxylic acid and its glucuronide conjugate, have been identified in human plasma. CYP3A4 is also involved in the hydroxylation of celecoxib but to a lesser extent. These metabolites are inactive as COX-1 or COX-2 inhibitors. in metabolism there are involved also …	RIT2	RIN belongs to the RAS (HRAS; MIM 190020) superfamily of small GTPases (Shao et al., 1999 [PubMed 10545207]).[supplied by OMIM, Mar 2008]	neuron cell-cell adhesion 4.51E-26 synaptic transmission, GABAergic 1.95E-16 neurotransmitter metabolic process 4.59E-16 neuron-neuron synaptic transmission 8.78E-16 gamma-aminobutyric acid transport 1.17E-14 gamma-aminobutyric acid signaling pathway 2.46E-14 locomotory behavior 1.92E-13 behavior 2.36E-13 neurotransmitter biosynthetic process 3.15E-13 regulation of synaptic transmission 3.25E-13 …	glutamate receptor activity 3.00E-23 extracellular ligand-gated ion channel activity 7.70E-21 gated channel activity 8.26E-19 extracellular-glutamate-gated ion channel activity 4.27E-18 ion channel activity 7.50E-17 ionotropic glutamate receptor activity 1.89E-16 substrate-specific channel activity 3.17E-16 channel activity 1.15E-15 passive transmembrane transporter activity 1.15E-15 voltage-gate…	Neuroactive ligand-receptor interaction 2.29E-8 Long-term depression 8.45E-8 Basal cell carcinoma 7.98E-5 Taste transduction 3.51E-4 TGF-beta signaling pathway 4.31E-4 Hedgehog signaling pathway	Gamma-aminobutyric Acid Receptor Life Cycle	ransmission across Chemical Synapses 2.18E-17 Neuronal System 4.05E-17 Ligand-gated ion channel transport 4.27E-17 GABA A receptor activation 7.05E-14 Neurotransmitter Receptor Binding And Downstream Transmission In The Postsynaptic Cell 4.24E-13 Ion channel transport 6.05E-11 Interaction between L1 and Ankyrins 1.50E-10 GABA receptor activation 1.52E-10 Class C/3 (Metabotropic glutamate/pheromon…	Brain,Cerebral Cortex, Cerebrum	Brain - Cerebellar Hemisphere, Brain - Cerebellum,Brain - Frontal Cortex (BA9)
M01AH	Coxibs	Celecoxib is a non-steroidal anti-inflammatory drug (NSAID) used in the treatment of osteoarthritis, rheumatoid arthritis, acute pain, painful menstruation and menstrual symptoms, and to reduce numbers of colon and rectum polyps in patients with familial adenomatous polyposis.	Celecoxib, a selective cyclooxygenase-2 (COX-2) inhibitor, is classified as a nonsteroidal anti-inflammatory drug (NSAID). Celecoxib is used to treat rheumatoid arthritis, osteoarthritis, and familial adenomatous polyposis (FAP). Because of its lack of platelet effects, celecoxib is not a substitute for aspirin for cardiovascular prophylaxis. It is not known if there are any effects of celecoxib …	Hepatic. Celecoxib metabolism is primarily mediated via cytochrome P450 2C9. Three metabolites, a primary alcohol, the corresponding carboxylic acid and its glucuronide conjugate, have been identified in human plasma. CYP3A4 is also involved in the hydroxylation of celecoxib but to a lesser extent. These metabolites are inactive as COX-1 or COX-2 inhibitors. in metabolism there are involved also …	IRF2	IRF2 encodes interferon regulatory factor 2, a member of the interferon regulatory transcription factor (IRF) family. IRF2 competitively inhibits the IRF1-mediated transcriptional activation of interferons alpha and beta, and presumably other genes that employ IRF1 for transcription activation. However, IRF2 also functions as a transcriptional activator of histone H4. [provided by RefSeq, Jul 200…	positive regulation of gene expression, epigenetic 3.82E-12 B cell homeostasis 6.37E-11 regulation of innate immune response 1.17E-9 toll-like receptor signaling pathway 5.99E-9 activation of caspase activity by cytochrome c 7.31E-9 innate immune response 8.17E-9 activation of innate immune response 1.93E-8 toll-like receptor 3 signaling pathway 2.71E-8 toll-like receptor 4 signaling pathway 3.14…	structure-specific DNA binding 1.73E-9 double-stranded DNA binding 7.63E-8 transcription factor binding 2.11E-7 histone acetyltransferase binding 4.72E-7 regulatory region DNA binding 6.59E-7 regulatory region nucleic acid binding 6.59E-7 transcription cofactor activity 9.01E-7 protein binding transcription factor activity 2.17E-6 transcription factor binding transcription factor activity 2.36E-6…	Apoptosis 9.98E-6 Jak-STAT signaling pathway 2.41E-5 Riboflavin metabolism 3.93E-4 RNA polymerase 4.84E-4 Prostate cancer 5.76E-4 Leishmania infection	Chaperones modulate interferon Signaling Pathway 1.21E-11 HIV-I Nef: negative effector of Fas and TNF 1.66E-11 FAS signaling pathway ( CD95 ) 9.86E-10 Caspase Cascade in Apoptosis 1.55E-9 Induction of apoptosis through DR3 and DR4/5 Death Receptors 3.82E-8 Apoptotic Signaling in Response to DNA Damage 5.20E-8 D4-GDI Signaling Pathway 3.25E-7 IL22 Soluble Receptor Signaling Pathway 8.40E-7 Role of…	Regulation of IFNG signaling 5.17E-9 Intrinsic Pathway for Apoptosis 7.67E-9 Interferon gamma signaling 5.86E-8 RIG-I/MDA5 mediated induction of IFN-alpha/beta pathways 2.98E-7 Innate Immune System 3.23E-7 Antigen Presentation: Folding, assembly and peptide loading of class I MHC 3.51E-7 TRAF3-dependent IRF activation pathway 2.50E-6 Toll Like Receptor 9 (TLR9) Cascade 1.02E-5 Toll Receptor Casca…	Myeloid Cells,Bone Marrow Cells, lymph	Cells - EBV-transformed lymphocytes,Spleen, Whole blood
M01AX	Other antiinflammatory and antirheumatic agents, non-steroids		Nabumetone is a naphthylalkanone. Is is a non-selective prostaglandin G/H synthase (a.k.a. cyclooxygenase or COX) inhibitor that acts on both prostaglandin G/H synthase 1 and 2 (COX-1 and -2). Prostaglandin G/H synthase catalyzes the conversion of arachidonic acid to prostaglandin G2 and prostaglandin G2 to prostaglandin H2. Prostaglandin H2 is the precursor to a number of prostaglandins involved…	Undergoes rapid biotransformation to the principal active metabolite, 6-methoxy-2-naphthylacetic acid (6MNA). Approximately 35% of a 1000 mg oral dose of nabumetone is converted to 6MNA and 50% is converted into unidentified metabolites which are subsequently excreted in the urine. enzyme involved in metabolism is unknown	SOX13	This gene encodes a member of the SOX (SRY-related HMG-box) family of transcription factors involved in the regulation of embryonic development and in the determination of cell fate. The encoded protein may act as a transcriptional regulator after forming a protein complex with other proteins. It has also been determined to be a type-1 diabetes autoantigen, also known as islet cell antibody 12. […	stem cell differentiation 1.65E-14 endothelial cell differentiation 5.29E-13 endothelium development 1.32E-12 stem cell maintenance 1.98E-12 stem cell development 6.48E-12 Notch signaling pathway 1.34E-10 cell fate specification 1.75E-10 neuron fate commitment 1.87E-10 branching morphogenesis of a tube 6.50E-10 lymph vessel development 8.00E-10 tube development 8.43E-10 Rho protein signal transdu…	beta-catenin binding 1.77E-16 Rho guanyl-nucleotide exchange factor activity 5.26E-9 activin binding 1.73E-7 transforming growth factor beta-activated receptor activity 1.99E-7 Ras guanyl-nucleotide exchange factor activity	Notch signaling pathway 1.92E-9 Dorso-ventral axis formation 1.11E-5 Adherens junction 2.02E-4 Butanoate metabolism 2.11E-4 Adipocytokine signaling pathway 2.73E-4 Melanogenesis		Signaling by Notch	Uterus,Myometrium,Adipose Tissue	Uterus, Nerve - Tibial,Cervix - Endocervix
M01AX	Other antiinflammatory and antirheumatic agents, non-steroids		Nabumetone is a naphthylalkanone. Is is a non-selective prostaglandin G/H synthase (a.k.a. cyclooxygenase or COX) inhibitor that acts on both prostaglandin G/H synthase 1 and 2 (COX-1 and -2). Prostaglandin G/H synthase catalyzes the conversion of arachidonic acid to prostaglandin G2 and prostaglandin G2 to prostaglandin H2. Prostaglandin H2 is the precursor to a number of prostaglandins involved…	Undergoes rapid biotransformation to the principal active metabolite, 6-methoxy-2-naphthylacetic acid (6MNA). Approximately 35% of a 1000 mg oral dose of nabumetone is converted to 6MNA and 50% is converted into unidentified metabolites which are subsequently excreted in the urine. enzyme involved in metabolism is unknown	SCAF4	This gene likely encodes a member of the arginine/serine-rich splicing factor family. A similar protein in Rat appears to bind the large subunit of RNA polymerase II and provide a link between transcription and pre-mRNA splicing. Alternatively spliced transcript variants have been described. [provided by RefSeq, Feb 2009]	RNA splicing, via transesterification reactions 2.37E-7 RNA splicing 3.34E-7 RNA splicing, via transesterification reactions with bulged adenosine as nucleophile 3.69E-7 nuclear mRNA splicing, via spliceosome 3.69E-7 histone modification 4.68E-7 covalent chromatin modification 8.21E-7 mRNA processing	vitamin D receptor binding	Spliceosome		Post-Elongation Processing of Intron-Containing pre-mRNA 2.49E-7 mRNA 3'-end processing 2.49E-7 Processing of Capped Intron-Containing Pre-mRNA 2.60E-7 mRNA Processing 1.34E-6 mRNA Splicing - Major Pathway 1.48E-6 mRNA Splicing 1.48E-6 Post-Elongation Processing of the Transcript 2.84E-6 RNA Polymerase II Transcription Termination 2.84E-6 Cleavage of Growing Transcript in the Termination Region 2…	T-Lymphocytes,Lymph Nodes, lymohid tissue	Cells - EBV-transformed lymphocytes, testis, uterus
M01AX	Other antiinflammatory and antirheumatic agents, non-steroids		Nabumetone is a naphthylalkanone. Is is a non-selective prostaglandin G/H synthase (a.k.a. cyclooxygenase or COX) inhibitor that acts on both prostaglandin G/H synthase 1 and 2 (COX-1 and -2). Prostaglandin G/H synthase catalyzes the conversion of arachidonic acid to prostaglandin G2 and prostaglandin G2 to prostaglandin H2. Prostaglandin H2 is the precursor to a number of prostaglandins involved…	Undergoes rapid biotransformation to the principal active metabolite, 6-methoxy-2-naphthylacetic acid (6MNA). Approximately 35% of a 1000 mg oral dose of nabumetone is converted to 6MNA and 50% is converted into unidentified metabolites which are subsequently excreted in the urine. enzyme involved in metabolism is unknown	RAB19	not much is known... RAB19 (RAB19, Member RAS Oncogene Family) is a Protein Coding gene. GO annotations related to this gene include GTP binding and GTPase activity. An important paralog of this gene is RAB33A.						gtex- colon,kidney cortex, pancreas, pituitary,small intestine	Pituitary, Thyroid, Pancreas
M02AA	Antiinflammatory preparations, non-steroids for topical use	For the treatment of backache and ankylosing spondylitis	Phenylbutazone is a synthetic, pyrazolone derivative. It is a nonhormonal anti-inflammatory, antipyretic compound useful in the management of inflammatory conditions. The apparent analgesic effect is probably related mainly to the compound's anti-inflammatory properties and arise from its ability to reduce production of prostaglandin H and prostacyclin. Prostaglandins act on a variety of cells su…		TMEM56	TMEM56 (Transmembrane Protein 56) is a Protein Coding gene. An important paralog of this gene is TMEM56-RWDD3.	heme metabolic process 1.30E-9 heme biosynthetic process 1.69E-8 acyl-CoA metabolic process 2.85E-8 thioester metabolic process 2.85E-8 tetrapyrrole metabolic process 3.61E-8 porphyrin-containing compound metabolic process 3.61E-8 porphyrin-containing compound biosynthetic process 5.83E-8 tetrapyrrole biosynthetic process 5.83E-8 monocarboxylic acid metabolic process 1.14E-7 fatty acid beta-oxida…	long-chain fatty acid-CoA ligase activity 4.77E-7 oxidoreductase activity, acting on the CH-CH group of donors, NAD or NADP as acceptor 5.14E-6 fatty acid ligase activity 1.09E-5 oxidoreductase activity, acting on the CH-CH group of donors, oxygen as acceptor	Porphyrin and chlorophyll metabolism 3.45E-8 Biosynthesis of unsaturated fatty acids 1.19E-6 Peroxisome 1.31E-5 PPAR signaling pathway 2.21E-5 Fatty acid metabolism 3.31E-5 ABC transporters	Hemoglobin's Chaperone	Metabolism of porphyrins 7.71E-11 Synthesis of very long-chain fatty acyl-CoAs 1.43E-10 Peroxisomal lipid metabolism 1.12E-5 ABCA transporters in lipid homeostasis 1.23E-5 Fatty Acyl-CoA Biosynthesis 1.69E-5 Metabolism of lipids and lipoproteins 2.98E-5 Fatty acid, triacylglycerol, and ketone body metabolism 4.02E-5 Activated AMPK stimulates fatty-acid oxidation in muscle	Liver, Heart Ventricles, heart	Liver, Brain - Cerebellar Hemisphere,Brain - Cerebellum
M02AA	Antiinflammatory preparations, non-steroids for topical use	For the treatment of backache and ankylosing spondylitis	Phenylbutazone is a synthetic, pyrazolone derivative. It is a nonhormonal anti-inflammatory, antipyretic compound useful in the management of inflammatory conditions. The apparent analgesic effect is probably related mainly to the compound's anti-inflammatory properties and arise from its ability to reduce production of prostaglandin H and prostacyclin. Prostaglandins act on a variety of cells su…		KIFAP3	The small G protein GDP dissociation stimulator (smg GDS) is a regulator protein having two activities on a group of small G proteins including the Rho and Rap1 family members and Ki-Ras; one is to stimulate their GDP/GTP exchange reactions, and the other is to inhibit their interactions with membranes. The protein encoded by this gene contains 9 'Armadillo' repeats and interacts with the smg GDS…	cilium morphogenesis 4.88E-9 microtubule-based movement	NARE binding 7.94E-9 tubulin binding 8.06E-8 motor activity 1.68E-6 protein N-terminus binding	Endocytosis 5.59E-5 Vasopressin-regulated water reabsorption 1.12E-4 Ubiquitin mediated proteolysis 3.98E-4 Aminoacyl-tRNA biosynthesis	Nitric Oxide Signaling Pathway 6.28E-6 Endocytotic role of NDK, Phosphins and Dynamin 8.36E-6 Role of PI3K subunit p85 in regulation of Actin Organization and Cell Migration	Retrograde neurotrophin signalling 3.23E-8 L1CAM interactions 3.68E-7 Signal transduction by L1 2.31E-6 Norepinephrine Neurotransmitter Release Cycle	heart,Heart Ventricles,Muscle Cells	Brain - Frontal Cortex (BA9), Brain Cerebellar Hemisphere, Brain Cerebellum
M02AA	Antiinflammatory preparations, non-steroids for topical use	For the treatment of backache and ankylosing spondylitis	Phenylbutazone is a synthetic, pyrazolone derivative. It is a nonhormonal anti-inflammatory, antipyretic compound useful in the management of inflammatory conditions. The apparent analgesic effect is probably related mainly to the compound's anti-inflammatory properties and arise from its ability to reduce production of prostaglandin H and prostacyclin. Prostaglandins act on a variety of cells su…		NLGN1	This gene encodes a member of a family of neuronal cell surface proteins. Members of this family may act as splice site-specific ligands for beta-neurexins and may be involved in the formation and remodeling of central nervous system synapses. [provided by RefSeq, Jul 2008]	neuron cell-cell adhesion 1.57E-14 excretion 2.04E-11 renal system process 3.08E-10 neuron recognition	glutamate receptor activity 2.65E-10 ionotropic glutamate receptor activity 4.84E-10 extracellular-glutamate-gated ion channel activity	Glycosphingolipid biosynthesis - ganglio series			nervous system, CNS, brain	Brain - Cerebellar Hemisphere, Brain - Cerebellar Hemisphere, Brain - Cerebellar Hemisphere
M03BX	Other centrally acting agents	For the alleviation of signs and symptoms of spasticity resulting from multiple sclerosis, particularly for the relief of flexor spasms and concomitant pain, clonus, and muscular rigidity.	Baclofen is a muscle relaxant and antispastic. Baclofen is useful for the alleviation of signs and symptoms of spasticity resulting from multiple sclerosis, particularly for the relief of flexor spasms and concomitant pain, clonus, and muscular rigidity. Although Baclofen is an analog of the putative inhibitory neurotransmitter gamma-aminobutyric acid (GABA), there is no conclusive evidence that …	~ 15% of the dose is metabolized in the liver, primarily by deamination. 70-80% of the dose is excreted unchanged or as metabolites in urine and the remainder is excreted in feces. In a study using radiolabeled baclofen, approximately 85% of the dose was excreted unchanged in the urine and feces. Baclofen is excreted primarily by the kidney as unchanged drug; 70 - 80% of a dose appears in the uri…	BAIAP2	he protein encoded by this gene has been identified as a brain-specific angiogenesis inhibitor (BAI1)-binding protein. This adaptor protein links membrane bound G-proteins to cytoplasmic effector proteins. This protein functions as an insulin receptor tyrosine kinase substrate and suggests a role for insulin in the central nervous system. It also associates with a downstream effector of Rho small…	dopamine receptor signaling pathway 6.51E-8 ephrin receptor signaling pathway	phosphate ion transmembrane transporter activity	Circadian rhythm - mammal 1.01E-10 Calcium signaling pathway	Regulation of ck1/cdk5 by type 1 glutamate receptors		Cerebral Cortex, Cerebrum, Mouth Mucosa	Skin - Sun Exposed (Lower leg)Skin - Not Sun Exposed (Suprapubic), Skin - Sun Exposed (Lower leg),
M03BX	Other centrally acting agents	For the alleviation of signs and symptoms of spasticity resulting from multiple sclerosis, particularly for the relief of flexor spasms and concomitant pain, clonus, and muscular rigidity.	Baclofen is a muscle relaxant and antispastic. Baclofen is useful for the alleviation of signs and symptoms of spasticity resulting from multiple sclerosis, particularly for the relief of flexor spasms and concomitant pain, clonus, and muscular rigidity. Although Baclofen is an analog of the putative inhibitory neurotransmitter gamma-aminobutyric acid (GABA), there is no conclusive evidence that …	~ 15% of the dose is metabolized in the liver, primarily by deamination. 70-80% of the dose is excreted unchanged or as metabolites in urine and the remainder is excreted in feces. In a study using radiolabeled baclofen, approximately 85% of the dose was excreted unchanged in the urine and feces. Baclofen is excreted primarily by the kidney as unchanged drug; 70 - 80% of a dose appears in the uri…	USF2	This gene encodes a member of the basic helix-loop-helix leucine zipper family, and can function as a cellular transcription factor. The encoded protein can activate transcription through pyrimidine-rich initiator (Inr) elements and E-box motifs. Two transcript variants encoding distinct isoforms have been identified for this gene. [provided by RefSeq, Jul 2008]	positive regulation of nitric-oxide synthase activity 4.67E-8 positive regulation of glycogen metabolic process	transcription corepressor activity 4.15E-8 retinoid X receptor binding 2.10E-7 retinoic acid receptor binding	Renal cell carcinoma 1.74E-6 Glutathione metabolism 5.25E-5 Acute myeloid leukemia 3.54E-4 Purine metabolism 6.85E-4 Neurotrophin signaling pathway	MAPKinase Signaling Pathway	AKT phosphorylates targets in the cytosol	Plasma, plasma cells	Brain - Cerebellum, Brain - Cerebellar Hemisphere, Ovary
M03BX	Other centrally acting agents	For the alleviation of signs and symptoms of spasticity resulting from multiple sclerosis, particularly for the relief of flexor spasms and concomitant pain, clonus, and muscular rigidity.	Baclofen is a muscle relaxant and antispastic. Baclofen is useful for the alleviation of signs and symptoms of spasticity resulting from multiple sclerosis, particularly for the relief of flexor spasms and concomitant pain, clonus, and muscular rigidity. Although Baclofen is an analog of the putative inhibitory neurotransmitter gamma-aminobutyric acid (GABA), there is no conclusive evidence that …	~ 15% of the dose is metabolized in the liver, primarily by deamination. 70-80% of the dose is excreted unchanged or as metabolites in urine and the remainder is excreted in feces. In a study using radiolabeled baclofen, approximately 85% of the dose was excreted unchanged in the urine and feces. Baclofen is excreted primarily by the kidney as unchanged drug; 70 - 80% of a dose appears in the uri…	BCL6	The protein encoded by this gene is a zinc finger transcription factor and contains an N-terminal POZ domain. This protein acts as a sequence-specific repressor of transcription, and has been shown to modulate the transcription of START-dependent IL-4 responses of B cells. This protein can interact with a variety of POZ-containing proteins that function as transcription corepressors. This gene is…			Prion diseases 1.17E-4 MAPK signaling pathway 2.51E-4 Aldosterone-regulated sodium reabsorption	Mechanism of Gene Regulation by Peroxisome Proliferators via PPARa(alpha) 1.46E-9 IL 6 signaling pathway 2.46E-9 NFkB activation by Nontypeable Hemophilus influenzae 1.48E-6 Role of ERBB2 in Signal Transduction and Oncology 4.33E-6 IL22 Soluble Receptor Signaling Pathway 4.46E-6 Erythropoietin mediated neuroprotection through NF-kB 1.82E-5 Chaperones modulate interferon Signaling Pathway 2.73E-5 …	Interleukin-1 signaling 1.25E-6 Interleukin-6 signaling 1.26E-6 IRAK2 mediated activation of TAK1 complex 3.17E-6 TRAF6 mediated induction of TAK1 complex 3.17E-6 Toll Like Receptor 4 (TLR4) Cascade 4.90E-6 MyD88 cascade initiated on plasma membrane 7.86E-6 Toll Like Receptor 10 (TLR10) Cascade 7.86E-6 Toll Like Receptor 5 (TLR5) Cascade 7.86E-6 Signaling by Interleukins	Myeloid Cells, Bone Marrow Cells, Neutrophils	Whole Blood, Muscle skeletal, Nerve tibial
N02AA	Natural opium alkaloids	For the relief and treatment of severe pain.	Morphine is a narcotic pain management agent indicated for the relief of pain in patients who require opioid analgesics for more than a few days. Morphine interacts predominantly with the opioid mu-receptor. These mu-binding sites are discretely distributed in the human brain, with high densities in the posterior amygdala, hypothalamus, thalamus, nucleus caudatus, putamen, and certain cortical ar…	Primarily hepatic (90%), converted to dihydromorphinone and normorphine. Also converted to morphine-3-glucuronide (M3G) and morphine-6-glucuronide. Virtually all morphine is converted to glucuronide metabolites; only a small fraction (less than 5%) of absorbed morphine is demethylated. UDP-glucuronosyltransferase	TTC27	Tetratricopeptide repeat domain 27 (HGNC Symbol)	ncRNA metabolic process 2.61E-30 ncRNA processing 4.11E-28 ribosome biogenesis 4.21E-24 ribonucleoprotein complex biogenesis 7.41E-24 cellular component biogenesis at cellular level 1.20E-23 tRNA metabolic process 3.92E-22 RNA modification 3.53E-21 rRNA processing 4.02E-21 rRNA metabolic process 1.44E-20 tRNA processing 1.12E-18 tRNA modification 9.45E-16 ribonucleoprotein complex assembly 5.23E-…	ransferase activity, transferring one-carbon groups 6.75E-18 methyltransferase activity 1.41E-16 ribonuclease activity 5.42E-14 RNA methyltransferase activity 6.70E-14 helicase activity 9.17E-14 ligase activity, forming carbon-oxygen bonds 1.33E-13 aminoacyl-tRNA ligase activity 1.33E-13 ligase activity, forming aminoacyl-tRNA and related compounds 1.33E-13 3'-5' exonuclease activity 8.90E-13 tRN…	Aminoacyl-tRNA biosynthesis 1.23E-11 Purine metabolism 7.08E-9 Pyrimidine metabolism 2.25E-8 Valine, leucine and isoleucine biosynthesis 1.70E-7 RNA degradation 1.14E-6 Nucleotide excision repair 1.44E-6 RNA polymerase 2.55E-6 Mismatch repair 7.35E-6 Spliceosome 1.04E-4 DNA replication 3.93E-4 Melanogenesis		Metabolism of non-coding RNA 1.02E-14 snRNP Assembly 1.02E-14 tRNA Aminoacylation 7.60E-13 Transport of Mature mRNA Derived from an Intronless Transcript 9.70E-12 Metabolism of RNA 1.00E-11 Interactions of Rev with host cellular proteins 1.22E-11 Mitochondrial tRNA aminoacylation 2.99E-11 Transport of Ribonucleoproteins into the Host Nucleus 3.28E-11 Transport of Mature mRNAs Derived from Intronl…	Hep G2 Cells, Cumulus Cells, Clone Cells	Cells - EBV-transformed lymphocytes,Cells - EBV-transformed lymphocytes,Cells - EBV-transformed lymphocytes
N02AA	Natural opium alkaloids	For the relief and treatment of severe pain.	Morphine is a narcotic pain management agent indicated for the relief of pain in patients who require opioid analgesics for more than a few days. Morphine interacts predominantly with the opioid mu-receptor. These mu-binding sites are discretely distributed in the human brain, with high densities in the posterior amygdala, hypothalamus, thalamus, nucleus caudatus, putamen, and certain cortical ar…	Primarily hepatic (90%), converted to dihydromorphinone and normorphine. Also converted to morphine-3-glucuronide (M3G) and morphine-6-glucuronide. Virtually all morphine is converted to glucuronide metabolites; only a small fraction (less than 5%) of absorbed morphine is demethylated. UDP-glucuronosyltransferase	PTPRD	The protein encoded by this gene is a member of the protein tyrosine phosphatase (PTP) family. PTPs are known to be signaling molecules that regulate a variety of cellular processes including cell growth, differentiation, mitotic cycle, and oncogenic transformation. This PTP contains an extracellular region, a single transmembrane segment and two tandem intracytoplasmic catalytic domains, and thu…	axonal fasciculation 9.99E-11 neuron recognition	ephrin receptor activity	Axon guidance 1.02E-5 Glioma 1.34E-4 Non-small cell lung cancer 5.75E-4 Vasopressin-regulated water reabsorption 6.04E-4 Thyroid cancer		Myogenesis 1.19E-5 CDO in myogenesis	brain, Cerebrum, Cerebral Cortex	Brain - Cerebellum, Brain - Cerebellar Hemisphere, Brain - Spinal cord (cervical c-1)
N05CF	Benzodiazepine related drugs	Benzodiazepines work by increasing the efficiency of a natural brain chemical, GABA, to decrease the excitability of neurons. This reduces the communication between neurons and, therefore, has a calming effect on many of the functions of the brain.	Zopiclone is a nonbenzodiazepine hypnotic from the pyrazolopyrimidine class and is indicated for the short-term treatment of insomnia. While Zopiclone is a hypnotic agent with a chemical structure unrelated to benzodiazepines, barbiturates, or other drugs with known hypnotic properties, it interacts with the gamma-aminobutyric acid-benzodiazepine (GABABZ) receptor complex. Subunit modulation of t…	Extensively metabolized in the liver via decarboxylation (major pathway), demethylation, and side chain oxidation. Metabolites include an N-oxide derivative (weakly active; approximately 12% of a dose) and an N-desmethyl metabolite (inactive; approximately 16%). Approximately 50% of a dose is converted to other inactive metabolites via decarboxylation. Hepatic microsomal enzymes are apparently no…	ELOVL2	Catalyzes the first and rate-limiting reaction of the four that constitute the long-chain fatty acids elongation cycle. This endoplasmic reticulum-bound enzymatic process, allows the addition of 2 carbons to the chain of long- and very long-chain fatty acids/VLCFAs per cycle. Acts specifically toward polyunsaturated acyl-CoA with the higher activity toward C20:4(n-6) acyl-CoA. Condensing enzyme t…	eye photoreceptor cell development 1.40E-7 negative regulation of astrocyte differentiation 2.45E-7 carboxylic acid transport	odium:amino acid symporter activity 1.48E-11 cation:amino acid symporter activity 7.73E-10 serine-type endopeptidase inhibitor activity 2.10E-9 fatty acid ligase activity 2.53E-9 organic acid:sodium symporter activity 3.12E-9 long-chain fatty acid-CoA ligase activity 5.41E-9 vitamin transporter activity 4.35E-8 anion:cation symporter activity 8.60E-7 peptidase inhibitor activity 8.93E-7 endopepti…	Complement and coagulation cascades 2.64E-7 Glycine, serine and threonine metabolism 1.93E-6 Proximal tubule bicarbonate reclamation 6.66E-6 PPAR signaling pathway 1.95E-4 Arginine and proline metabolism 4.31E-4 Maturity onset diabetes of the young 4.70E-4 Wnt signaling pathway	Extrinsic Prothrombin Activation Pathway 3.45E-9 Lectin Induced Complement Pathway	Common Pathway 1.15E-7 Synthesis of bile acids and bile salts via 7alpha-hydroxycholesterol 2.43E-7 Transmembrane transport of small molecules	brain, CNS,liver	Brain - Spinal cord (cervical c-1), Testis, Brain - Spinal cord (cervical c-1
N06AB	Selective serotonin reuptake inhibitors	For the management of major depressive disorder, posttraumatic stress disorder, obsessive-compulsive disorder, panic disorder with or without agoraphobia, premenstrual dysphoric disorder, social phobia, premature ejaculation, and vascular headaches.	Sertraline, an antidepressant drug similar to citalopram, fluoxetine, and paroxetine, is of the selective serotonin reuptake inhibitor (SSRI) type. Sertraline has one active metabolite and, like the other SSRIs, have less sedative, anticholinergic, and cardiovascular effects than the tricyclic antidepressant drugs because it does not have clinically important anticholinergic, antihistamine, or ad…	Extensively metabolized in the liver. Sertraline metabolism involves N-demethylation, N-hydroxylation, oxidative deamination, and glucuronidation of sertraline carbamic acid. Sertraline undergoes N-demethylation primarily catalyzed by cytochrome P450 (CYP) 2B6, with CYP2C19, CYP3A4 and CYP2D6 contributing to a lesser extent. Deamination occurs via CYP3A4 and CYP2C19. In vitro studies have shown t…	EYA4	This gene encodes a member of the eyes absent (EYA) family of proteins. The encoded protein may act as a transcriptional activator through its protein phosphatase activity, and it may be important for eye development, and for continued function of the mature organ of Corti. Mutations in this gene are associated with postlingual, progressive, autosomal dominant hearing loss at the deafness, autoso…							Muscle - Skeletal,prostate
N06AB06	sertraline	For the management of major depressive disorder, posttraumatic stress disorder, obsessive-compulsive disorder, panic disorder with or without agoraphobia, premenstrual dysphoric disorder, social phobia, premature ejaculation, and vascular headaches.	Sertraline, an antidepressant drug similar to citalopram, fluoxetine, and paroxetine, is of the selective serotonin reuptake inhibitor (SSRI) type. Sertraline has one active metabolite and, like the other SSRIs, have less sedative, anticholinergic, and cardiovascular effects than the tricyclic antidepressant drugs because it does not have clinically important anticholinergic, antihistamine, or ad…	Extensively metabolized in the liver. Sertraline metabolism involves N-demethylation, N-hydroxylation, oxidative deamination, and glucuronidation of sertraline carbamic acid. Sertraline undergoes N-demethylation primarily catalyzed by cytochrome P450 (CYP) 2B6, with CYP2C19, CYP3A4 and CYP2D6 contributing to a lesser extent. Deamination occurs via CYP3A4 and CYP2C19. In vitro studies have shown t…	EML2	Tubulin binding protein that inhibits microtubule nucleation and growth, resulting in shorter microtubules.	nuclear envelope organization	phospholipase binding 4.82E-13 phosphatidylinositol phosphate kinase activity	Inositol phosphate metabolism 7.07E-9 Vasopressin-regulated water reabsorption 1.59E-6 Phosphatidylinositol signaling system 1.02E-4 Endocytosis	Rho cell motility signaling pathway		Muscle Cells, Myocytes, Smooth Muscle,Hippocampus	Brain - Spinal cord (cervical c-1),Cells - EBV-transformed lymphocytes ,Skin - Not Sun Exposed (Suprapubic)
N06AB06	sertraline	For the management of major depressive disorder, posttraumatic stress disorder, obsessive-compulsive disorder, panic disorder with or without agoraphobia, premenstrual dysphoric disorder, social phobia, premature ejaculation, and vascular headaches.	Sertraline, an antidepressant drug similar to citalopram, fluoxetine, and paroxetine, is of the selective serotonin reuptake inhibitor (SSRI) type. Sertraline has one active metabolite and, like the other SSRIs, have less sedative, anticholinergic, and cardiovascular effects than the tricyclic antidepressant drugs because it does not have clinically important anticholinergic, antihistamine, or ad…	Extensively metabolized in the liver. Sertraline metabolism involves N-demethylation, N-hydroxylation, oxidative deamination, and glucuronidation of sertraline carbamic acid. Sertraline undergoes N-demethylation primarily catalyzed by cytochrome P450 (CYP) 2B6, with CYP2C19, CYP3A4 and CYP2D6 contributing to a lesser extent. Deamination occurs via CYP3A4 and CYP2C19. In vitro studies have shown t…	NAAA	This gene encodes an N-acylethanolamine-hydrolyzing enzyme which is highly similar to acid ceramidase. Multiple transcript variants encoding different isoforms have been found for this gene. [provided by RefSeq, Jul 2008]	sphingolipid catabolic process 1.31E-14 membrane lipid catabolic process 1.31E-14 positive regulation of tumor necrosis factor production 2.15E-7 regulation of mast cell degranulation 2.50E-7 lipid catabolic process 8.64E-7 negative regulation of Ras protein signal transduction	hydrolase activity, acting on glycosyl bonds 1.35E-9 hydrolase activity, hydrolyzing O-glycosyl compounds 1.67E-9 sugar binding 3.80E-8 dipeptidase activity 4.13E-8 hexosaminidase activity 2.82E-7 cysteine-type endopeptidase activity	Other glycan degradation 1.57E-8 Lysosome 6.22E-8 Glycosaminoglycan degradation 7.93E-7 Ether lipid metabolism 3.07E-4 Arachidonic acid metabolism	_	_	Lymphocytes, Plasma Cells, Plasma	Spleen, Small Intestine - Terminal Ileum, Prostate
N06AB10	escitalopram	Labeled indications include major depressive disorder (MDD) and generalized anxiety disorder (GAD). Unlabeled indications include treatment of mild dementia-associated agitation in nonpsychotic patients.	Escitalopram is one of a class of antidepressants known as selective serotonin reuptake inhibitors (SSRIs). It is used to treat the depression associated with mood disorders. It is also used on occassion in the treatment of body dysmorphic disorder and anxiety. The antidepressant, antiobsessive-compulsive, and antibulimic actions of escitalopram are presumed to be linked to its inhibition of CNS …	Mainly hepatic. Escitalopram undergoes N-demethylation to S-demethylcitalopram (S-DCT) and S-didemethylcitalopram (S-DDCT). CYP3A4 and CYP2C19 are the enzymes responsible for this N-demethylation reaction.	SORBS2	Arg and c-Abl represent the mammalian members of the Abelson family of non-receptor protein-tyrosine kinases. They interact with the Arg/Abl binding proteins via the SH3 domains present in the carboxy end of the latter group of proteins. This gene encodes the sorbin and SH3 domain containing 2 protein. It has three C-terminal SH3 domains and an N-terminal sorbin homology (SoHo) domain that intera…	regulation of heart contraction 1.44E-13 heart process 1.44E-13 heart contraction 5.40E-13 mineralocorticoid metabolic process 2.24E-10 cardiac muscle contraction 3.12E-9 regulation of cardiac muscle contraction 1.24E-8 circulatory system process 1.82E-8 sarcomere organization 2.74E-8 regulation of heart rate 4.14E-8 blood circulation 4.64E-8 actomyosin structure organization 1.20E-7 cellular res…	actinin binding 5.35E-8 calcium channel regulator activity 2.63E-7 PDZ domain binding 1.37E-6 ATPase regulator activity	Arrhythmogenic right ventricular cardiomyopathy (ARVC) 3.91E-9 Dilated cardiomyopathy 6.07E-8 Hypertrophic cardiomyopathy (HCM) 1.27E-6 Vascular smooth muscle contraction	PKC-catalyzed phosphorylation of inhibitory phosphoprotein of myosin phosphatase 2.36E-5 B Cell Survival Pathway	Endogenous sterols 1.21E-6 G-protein mediated events	Cerebrum,Cerebral Cortex,Heart	, Artery coronary, Colon - Sigmoid
N06AX	Other antidepressants	BASED ON VENLAVAXINE For the management of major depressive disorder (MDD), generalized anxiety disorder (GAD), social anxiety disorder (social phobia), panic disorder with or without agoraphobia, vasomotor symptoms in women with breast cancer and in postmenopausal women, and neuropathic pain.	Venlafaxine potentiates the neurotransmitter activity in the central nervous system. Furthermore, venlafaxine and its metabolite, O-desmethylvenlafaxine (ODV) potently inhibit the reuptake of serotonin and norepinephrine and weakly inhibit dopamine reuptake. Both molecules do not bind to muscarinic, histaminergic, or alpha-1 adrenergic receptors. Pharmacologic activity at these receptors is hypot…	Undergoes extensive first pass metabolism in the liver to its major, active metabolite, ODV, and two minor, less active metabolites, N-desmethylvenlafaxine and N,O-didesmethylvenlafaxine. Formation of ODV is catalyzed by cytochrome P450 (CYP) 2D6, whereas N-demethylation is catalyzed by CYP3A4, 2C19 and 2C9. ODV possesses antidepressant activity that is comparable to that of venlfaxine.	PLCB1	The protein encoded by this gene catalyzes the formation of inositol 1,4,5-trisphosphate and diacylglycerol from phosphatidylinositol 4,5-bisphosphate. This reaction uses calcium as a cofactor and plays an important role in the intracellular transduction of many extracellular signals. This gene is activated by two G-protein alpha subunits, alpha-q and alpha-11. Two transcript variants encoding di…	earning or memory 2.35E-8 cognition 6.71E-8 synaptic transmission, glutamatergic 3.27E-7 regulation of synaptic transmission, glutamatergic 9.41E-7 behavior 1.32E-6 potassium ion transport	extracellular-glutamate-gated ion channel activity 6.31E-7 ionotropic glutamate receptor activity 9.41E-7 gated channel activity 1.26E-6 voltage-gated cation channel activity 3.49E-6 G-protein coupled amine receptor activity 6.67E-6 GABA-A receptor activity 8.37E-6 ion channel activity 1.50E-5 substrate-specific channel activity	Calcium signaling pathway 8.58E-6 Vascular smooth muscle contraction 7.63E-5 Neuroactive ligand-receptor interaction 1.54E-4 Gap junction	Aspirin Blocks Signaling Pathway Involved in Platelet Activation	Nitric oxide stimulates guanylate cyclase 1.37E-12 Platelet homeostasis 2.04E-11 cGMP effects 3.56E-8 Amine ligand-binding receptors 2.47E-7 GABA A receptor activation 5.18E-7 Neuronal System 5.48E-7 Effects of PIP2 hydrolysis 7.39E-7 Interaction between L1 and Ankyrins 1.96E-6 Potassium Channels 5.96E-6 Neurotransmitter Receptor Binding And Downstream Transmission In The Postsynaptic Cell 6.06E-…	Cerebrum, Cerebral Cortex, Temporal Lobe	Brain - Frontal Cortex (BA9), Brain - Caudate (basal ganglia) , Brain cortex
N07CA	Antivertigo preparations	For the treatment of vertigo/meniere's disease, nausea and vomiting, motion sickness and also useful for vestibular symptoms of other origins.	Cinnarizine is an antihistamine and a calcium channel blocker. Histamines mediate a number of activities such as contraction of smooth muscle of the airways and gastrointestinal tract, vasodilatation, cardiac stimulation, secretion of gastric acid, promotion of interleukin release and chemotaxis of eosinophils and mast cells. Competitive antagonists at histamine H1 receptors may be divided into f…	metabolized by CYPs	PAFAH1B1	This locus was identified as encoding a gene that when mutated or lost caused the lissencephaly associated with Miller-Dieker lissencephaly syndrome. This gene encodes the non-catalytic alpha subunit of the intracellular Ib isoform of platelet-activating factor acteylhydrolase, a heterotrimeric enzyme that specifically catalyzes the removal of the acetyl group at the SN-2 position of platelet-act…	cellular protein complex assembly 3.03E-13 nuclear envelope organization 1.06E-11 protein modification by small protein conjugation or removal 5.42E-11 protein polyubiquitination	protein phosphorylated amino acid binding 1.60E-15 beta-tubulin binding 1.17E-13 ubiquitin protein ligase binding 1.31E-10 small conjugating protein ligase activity 2.11E-9 ubiquitin-protein ligase activity	Vasopressin-regulated water reabsorption 1.08E-17 Neurotrophin signaling pathway 2.16E-11 Endocytosis 1.56E-8 Epithelial cell signaling in Helicobacter pylori infection 2.26E-7 GnRH signaling pathway 3.08E-7 Ubiquitin mediated proteolysis 3.22E-7 MAPK signaling pathway 5.71E-7 Oocyte meiosis 4.93E-6 Regulation of actin cytoskeleton 5.98E-6 Fc gamma R-mediated phagocytosis 1.04E-5 N-Glycan biosynt…	inks between Pyk2 and Map Kinases 6.78E-17 Angiotensin II mediated activation of JNK Pathway via Pyk2 dependent signaling 1.83E-14 Signaling of Hepatocyte Growth Factor Receptor 5.45E-12 Fc Epsilon Receptor I Signaling in Mast Cells 1.00E-9 p38 MAPK Signaling Pathway 4.08E-8 T Cell Receptor Signaling Pathway 6.06E-8 Regulation And Function Of ChREBP in Liver 1.01E-7 Gamma-aminobutyric Acid Recept…	ARMS-mediated activation 1.56E-11 Prolonged ERK activation events 1.69E-11 Frs2-mediated activation 5.26E-11 Signalling to ERKs 6.26E-11 Role of second messengers in netrin-1 signaling	Heart Ventricles , Muscle, Striated, Muscle, Skeletal	Brain - Cerebellar Hemisphere,Brain - Cerebellum , Testis
R01AD	Corticosteroids (nasal)	For the maintenance treatment of asthma as a prophylactic therapy.	Flunisolide is a synthetic corticosteroid. It is administered either as an oral metered-dose inhaler for the treatment of asthma or as a nasal spray for treating allergic rhinitis. Corticosteroids are naturally occurring hormones that prevent or suppress inflammation and immune responses. When given as an intranasal spray, flunisolide reduces watery nasal discharge (rhinorrhea), nasal congestion,…	Primarily hepatic, converted to the S beta-OH metabolite. Receptor NR3C1. Invovled with CYP3A4 and carrier is SERPINA6	DPYD	The protein encoded by this gene is a pyrimidine catabolic enzyme and the initial and rate-limiting factor in the pathway of uracil and thymidine catabolism. Mutations in this gene result in dihydropyrimidine dehydrogenase deficiency, an error in pyrimidine metabolism associated with thymine-uraciluria and an increased risk of toxicity in cancer patients receiving 5-fluorouracil chemotherapy. Two…	bile acid metabolic process 1.65E-8 organic acid catabolic process 1.88E-6 carboxylic acid catabolic process	acyl-CoA dehydrogenase activity 3.44E-6 lipid binding 1.03E-5 anion binding	Pantothenate and CoA biosynthesis 2.13E-7 Primary bile acid biosynthesis 2.32E-7 Complement and coagulation cascades 1.02E-6 Peroxisome 2.75E-6 Tryptophan metabolism 1.06E-5 Starch and sucrose metabolism 8.49E-5 Fatty acid metabolism 2.14E-4 Histidine metabolism 3.97E-4 Valine, leucine and isoleucine degradation	Lectin Induced Complement Pathway 1.35E-6 Complement Pathway 2.12E-5 Classical Complement Pathway 5.84E-5 B Lymphocyte Cell Surface Molecules 1.78E-4 Extrinsic Prothrombin Activation Pathway	Bile acid and bile salt metabolism 4.02E-10 Synthesis of bile acids and bile salts via 7alpha-hydroxycholesterol 7.36E-8 Synthesis of bile acids and bile salts 8.31E-7 Recycling of bile acids and salts	Myeloid Cells,Bone Marrow Cells,Monocytes	Cells - Transformed fibroblasts, Cells - Transformed fibroblasts , Adipose - Visceral (Omentum)
R01AD	Corticosteroids (nasal)	For the maintenance treatment of asthma as a prophylactic therapy.	Flunisolide is a synthetic corticosteroid. It is administered either as an oral metered-dose inhaler for the treatment of asthma or as a nasal spray for treating allergic rhinitis. Corticosteroids are naturally occurring hormones that prevent or suppress inflammation and immune responses. When given as an intranasal spray, flunisolide reduces watery nasal discharge (rhinorrhea), nasal congestion,…	Primarily hepatic, converted to the S beta-OH metabolite. Receptor NR3C1. Invovled with CYP3A4 and carrier is SERPINA7	CTDP1	This gene encodes a protein which interacts with the carboxy-terminus of the RAP74 subunit of transcription initiation factor TFIIF, and functions as a phosphatase that processively dephosphorylates the C-terminus of POLR2A (a subunit of RNA polymerase II), making it available for initiation of gene expression. Mutations in this gene are associated with congenital cataracts, facial dysmorphism an…	autophagy 2.37E-9 macroautophagy 2.70E-8 SMAD protein complex assembly 2.71E-8 histone modification	I-SMAD binding 1.70E-12 histone methyltransferase activity (H3-K4 specific) 1.67E-7 transforming growth factor beta receptor, cytoplasmic mediator activity 2.83E-7	Adherens junction	TGF beta signaling pathway	Signaling by TGF beta	Myeloid Cells , Bone Marrow Cells, B-Lymphocytes	Testis,Skin - Sun Exposed (Lower leg), Skin - Not Sun Exposed (Suprapubic)
R01AD	Corticosteroids (nasal)	For the maintenance treatment of asthma as a prophylactic therapy.	Flunisolide is a synthetic corticosteroid. It is administered either as an oral metered-dose inhaler for the treatment of asthma or as a nasal spray for treating allergic rhinitis. Corticosteroids are naturally occurring hormones that prevent or suppress inflammation and immune responses. When given as an intranasal spray, flunisolide reduces watery nasal discharge (rhinorrhea), nasal congestion,…	Primarily hepatic, converted to the S beta-OH metabolite. Receptor NR3C1. Invovled with CYP3A4 and carrier is SERPINA8	ESRRG	This gene encodes a member of the estrogen receptor-related receptor (ESRR) family, which belongs to the nuclear hormone receptor superfamily. All members of the ESRR family share an almost identical DNA binding domain, which is composed of two C4-type zinc finger motifs. The ESRR members are orphan nuclear receptors; they bind to the estrogen response element and steroidogenic factor 1 response …	monovalent inorganic cation transport 1.56E-16 monovalent inorganic cation homeostasis 1.96E-14 hydrogen transport 3.05E-14 proton transport 9.11E-14 energy derivation by oxidation of organic compounds 1.92E-11 regulation of pH 2.97E-11 potassium ion transport 8.38E-11 cellular respiration 8.50E-11 generation of precursor metabolites and energy 3.63E-10 excretion 4.41E-10 ATP biosynthetic process…	monovalent inorganic cation transmembrane transporter activity 1.54E-18 potassium-transporting ATPase activity 3.56E-18 inorganic cation transmembrane transporter activity 2.83E-16 hydrogen ion transmembrane transporter activity 2.55E-14 potassium ion transmembrane transporter activity 9.76E-11 metal ion transmembrane transporter activity 1.55E-9 oxidoreductase activity, acting on NADH or NADPH 1…	Oxidative phosphorylation 1.51E-13 Citrate cycle (TCA cycle) 1.04E-8 Alzheimer's disease 1.86E-8 Cardiac muscle contraction 2.11E-8 Parkinson's disease 1.81E-7 Huntington's disease 3.83E-6 Basal transcription factors 3.06E-4 Hypertrophic cardiomyopathy (HCM) 3.79E-4 Butanoate metabolism 4.01E-4 Valine, leucine and isoleucine degradation 4.11E-4 Aldosterone-regulated sodium reabsorption 5.19E-4 No…		The citric acid (TCA) cycle and respiratory electron transport 5.67E-11 Transmembrane transport of small molecules 3.64E-9 Pyruvate metabolism and Citric Acid (TCA) cycle 4.13E-9 Respiratory electron transport 8.08E-9 Respiratory electron transport, ATP synthesis by chemiosmotic coupling, and heat prod... 8.66E-9 Regulation of AMPK activity via LKB1 1.13E-8 Citric acid cycle (TCA cycle) 5.37E-8 A…	Heart,Cerebral Cortex,Muscle, Skeletal	Stomach ,Brain - Cerebellar Hemisphere, Kidney - Cortex
R06AX	Other antihistamines for systemic use	For the relief of the symptoms of upper respiratory mucosal congestion in perennial and allergic rhinitis, and for the relief of nasal congestion and eustachian t.b. congestion.	Azatadine is an antihistamine, related to cyproheptadine, with anti-serotonin, anticholinergic (drying), and sedative effects. Azatadine is in the same class of drugs as chlorpromazine (Thorazine) and trifluoperazine (Stelazine); however, unlike the other drugs in this class, azatadine is not used clinically as an anti-psychotic. Antihistamines antagonize the vasodilator effect of endogenously re…	hepatic metabolism,involved wiht cyp3a4, target hrh1	MAD1L1	MAD1L1 is a component of the mitotic spindle-assembly checkpoint that prevents the onset of anaphase until all chromosome are properly aligned at the metaphase plate. MAD1L1 functions as a homodimer and interacts with MAD2L1. MAD1L1 may play a role in cell cycle control and tumor suppression. Three transcript variants encoding the same protein have been found for this gene. [provided by RefSeq, J…	regulation of defense response to virus by virus	zinc ion transmembrane transporter activity 7.71E-7 GTPase inhibitor activity 9.98E-7 calcium-release channel activity			Metal ion SLC transporters 8.17E-8 The role of Nef in HIV-1 replication and disease pathogenesis 7.86E-7 Zinc transporters 8.96E-7 Nef-mediates down modulation of cell surface receptors by recruiting them to clathrin... 2.30E-5	Monocytes,T-Lymphocytes,Macrophages	Testis, Cells - EBV-transformed lymphocytes , Spleen
R06AX	Other antihistamines for systemic use	For the relief of the symptoms of upper respiratory mucosal congestion in perennial and allergic rhinitis, and for the relief of nasal congestion and eustachian t.b. congestion.	Azatadine is an antihistamine, related to cyproheptadine, with anti-serotonin, anticholinergic (drying), and sedative effects. Azatadine is in the same class of drugs as chlorpromazine (Thorazine) and trifluoperazine (Stelazine); however, unlike the other drugs in this class, azatadine is not used clinically as an anti-psychotic. Antihistamines antagonize the vasodilator effect of endogenously re…	hepatic metabolism,involved wiht cyp3a4, target hrh2	SCNN1A	Nonvoltage-gated, amiloride-sensitive, sodium channels control fluid and electrolyte transport across epithelia in many organs. These channels are heteromeric complexes consisting of 3 subunits: alpha, beta, and gamma. This gene encodes the alpha subunit, and mutations in this gene have been associated with pseudohypoaldosteronism type 1 (PHA1), a rare salt wasting disease resulting from target o…	excretion 1.29E-10 sodium ion transmembrane transport 1.32E-8 epithelial cell differentiation 2.57E-8 wound healing, spreading of epidermal cells	WW domain binding	Aldosterone-regulated sodium reabsorption 1.54E-10 Vibrio cholerae infection		Termination of O-glycan biosynthesis 1.10E-9 Tight junction interactions 1.79E-8 O-linked glycosylation of mucins 3.45E-7 Cell-cell junction organization	Intestines. Colon, Mucous Membrane	Minor Salivary Gland, Thyroid,Esophagus - Mucosa

## Sheet: sheet 2
Nr	ATC code	Drug	Drug use	Gene	Gene expression	Variant	Variant HGVS term (hg19)	OR	STAT	P-value	Controls	Cases	MAF	MAF for controls	MAF for cases	Availability to design Taqman assay
1	C07AB	Beta blocking agents, selective ( metoprolol, atenolol, bisoprolol, nebivolol)	used for acute myocardial infarction (MI), heart failure, angina pectoris and mild to moderate hypertension	ABCA2	Brain	rs7048567	chr9:g.139904037A>G	1.538	5.011	5.416e-07	2749	357	0.346104	0.335577	0.427171	Yes
2	C09AA	ACE inhibitors, plain(captopril , enalapril , Lisinopril, perindopril, Ramipril, quinapril, fosinopri, trandolapril )	regulation of blood pressure	LRP1B	Brain	rs1882642	chr2:g.141861910A>G	2.1	6.009	1.871e-09	1719	227	0.15853	0.146015	0.253304	Yes
3	J0XD	Imidazole derivatives (metronidazole)	anaerobic infections and mixed infections, surgical prophylaxis requiring anaerobic coverage	AGPAT3	Cells - EBV-transformed lymphocytes, Brain	rs78512431	chr21:g.45390737T>C	2.93	5.17	2.34e-07	1175	127	0.0821813	0.0731915	0.165354	For variant chr21:g.45391139G>A (rs3737358 )
4	M01AB	Acetic acid derivatives and related substances (Indomethacin, diclofenac , aceclofenac, diclofenac w combinations)	For moderate to severe rheumatoid arthritis including acute flares of chronic disease, ankylosing spondylitis, osteoarthritis, acute painful shoulder (bursitis and/or tendinitis) and acute gouty arthritis.	TMEM233	muscle sceletal, thyroid	rs4767831	chr12:g.120039428A>G	1.564	5.771	7.872e-09	3566	421	0.401931	0.392597	0.480998	For variant chr12:g.120034038C>G (rs12582735)
5	M01AC	Oxicams (Piroxicam, Lornoxicam, Meloxicam)	For treatment of osteoarthritis and rheumatoid arthritis.	CTNNA3	muscle sceletal, thyroid	rs75495219	chr10:g.68910896A>G	1.841	4.945	7.614e-07	2664	339	0.0964036	0.089527	0.150442	Yes
