# Supplementary material for: Genetic variation in the Estonian population: pharmacogenomics study of adverse drug effects using electronic health records
Source: Eur J Hum Genet. 2018 Nov 12;27(3):442–54. doi: 10.1038/s41431-018-0300-6 (PMC6460570; doi:10.1038/s41431-018-0300-6)
Supplement: Supplementary file 7 — Supplementary Table 5 [file 41431_2018_300_MOESM7_ESM.xlsx]

## Sheet: Replication analysis
						Discovery		Adverse drug effect (ADE) grouping						ADE		No ADE		REPLICATION				ADE		No ADE		Metaanalysis
ATC code	Drug	Gene	Variant HGVS term (hg19)	Variant	Minor allele frequency	P-value	Odds ratio (OR)	ADE group Name	ADE group key number in ADE supplementary table	P-value	Odds ratio	OR 2.5% confidence interval	OR 97.5% confidence interval	Variant carriers	Non-carriers	Variant carriers	Non-carriers	P-value	OR	OR 2.5% confidence interval	OR 97.5% confidence interval	Variant carriers	Non-carriers	Variant carriers	Non-carriers	P-value
M01AB	Acetic acid derivatives	TMEM233	chr12:g.120034038C>G	rs12582735	0.4082	7.8E-09	1.6	Dermatitis	9	4.1E-03	1.46	1.13	1.89	93	32	2270	1297	0.6799	0.94	0.71	1.24	85	53	321	176	0.0619
C09AA	ACE inhibitors, plain	LRP1B	chr2:g.141861910A>G	rs1882642	0.1521	1.9E-09	2.1	Myopathy	5	6.6E-05	2.04082	1.43	2.86	41	50	464	1255	0.5277	1.1236	0.78	1.61	43	100	131	365	3.96E-03
J01XD	Imidazole derivatives	AGPAT3	chr21:g.45391139G>A	rs3737358	0.08197	1.7E-09	3.0	Synapse	11	4.1E-04	4.29	1.85	9.47	10	15	159	1016	0.3797	0.408163	0.02	1.92	1	17	93	649	4.89E-03
C07AB	Beta blocking agents, selective	ABCA2	chr9:g.139904037A>G	rs7048567	0.3397	5.4E-07	1.5	Dermatitis	9	7.0E-06	1.92308	1.45	2.56	79	28	1552	1197	0.5797	0.925926	0.69	1.22	82	56	303	193	1.70E-03
M01AC	Oxicams	CTNNA3	chr10:g.68910896A>G	rs75495219	0.09267	7.9e-07	1.8	Myopathy	5	5.7E-05	1.90	1.38	2.58	51	120	456	2208	0.0006	2.02	1.35	3.01	47	162	62	435	2.47E-07
