# Supplementary material for: Genetic variation in the Estonian population: pharmacogenomics study of adverse drug effects using electronic health records
Source: Eur J Hum Genet. 2018 Nov 12;27(3):442–54. doi: 10.1038/s41431-018-0300-6 (PMC6460570; doi:10.1038/s41431-018-0300-6)
Supplement: Supplementary file 8 — Supplementary Table 6 [file 41431_2018_300_MOESM8_ESM.xlsx]

## Sheet: SupplementaryTable6
Gene	Proxy VIP gene	Variant HGVS term (hg19)	Variant ID	Chromosome	Position	Reference allele	Alternative allele	Allele count (n=2,240)	Minor allele frequency	Effect
ABCB1		chr7:g.87150165G>A	rs759603974	7	87150165	G	A	1	0.00022	STOP_GAINED
ABCB1		chr7:g.87230396T>C		7	87230396	T	C	1	0.00022	ESSENTIAL_SPLICE_SITE
ABCC2		chr10:g.101571355C>T	rs780765144	10	101571355	C	T	1	0.00022	STOP_GAINED
ABCC2		chr10:g.101571360G>A	rs146405172	10	101571360	G	A	5	0.00111	ESSENTIAL_SPLICE_SITE
ABCG2		chr4:g.89039396G>A	rs140207606	4	89039396	G	A	4	0.00089	STOP_GAINED
ADRB1		chr10:g.115804826C>A		10	115804826	C	A	1	0.00022	STOP_GAINED
CFTR		chr7:g.117199591C>A	rs397508211	7	117199591	C	A	1	0.00022	STOP_GAINED
CFTR		chr7:g.117307145C>T	rs374705585	7	117307145	C	T	1	0.00022	STOP_GAINED
COMT		chr22:g.19950299G>T	rs199690157	22	19950299	G	T	1	0.00022	STOP_GAINED
ARVCF	COMT	chr22:g.19959880C>T	rs200210011	22	19959880	C	T	1	0.00022	ESSENTIAL_SPLICE_SITE
CYP1A2		chr15:g.75042895T>A	rs140421378	15	75042895	T	A	5	0.00111	STOP_GAINED
CYP2C19		chr10:g.96540410G>A	rs4986893	10	96540410	G	A	3	0.00067	STOP_GAINED
CYP2C19		chr10:g.96580395G>A	rs200506574	10	96580395	G	A	1	0.00022	ESSENTIAL_SPLICE_SITE
FAM109B	CYP2D6	chr22:g.42473853G>T	rs756464681	22	42473853	G	T	1	0.00022	STOP_GAINED
CYP2D6		chr22:g.42524947C>T	rs3892097	22	42524947	C	T	787	0.18	ESSENTIAL_SPLICE_SITE
CYP4F2		chr19:g.16003393C>T	rs763450661	19	16003393	C	T	1	0.00022	ESSENTIAL_SPLICE_SITE
DPYD		chr1:g.97915614C>T	rs3918290	1	97915614	C	T	43	0.0096	ESSENTIAL_SPLICE_SITE
DPYD		chr1:g.98157271A>T		1	98157271	A	T	2	0.00045	ESSENTIAL_SPLICE_SITE
DPYD		chr1:g.98157272C>T	rs373109111	1	98157272	C	T	3	0.00067	ESSENTIAL_SPLICE_SITE
DRD2		chr11:g.113295405C>T	rs780447114	11	113295405	C	T	2	0.00045	ESSENTIAL_SPLICE_SITE
KCNH2		chr7:g.150645530A>C		7	150645530	A	C	12	0.0027	ESSENTIAL_SPLICE_SITE
KCNH2		chr7:g.150645949G>A	rs773724817	7	150645949	G	A	1	0.00022	STOP_GAINED
NAT1		chr8:g.18068701G>C	rs567557602	8	18068701	G	C	3	0.00067	ESSENTIAL_SPLICE_SITE
NAT1		chr8:g.18076999G>A		8	18076999	G	A	1	0.00022	ESSENTIAL_SPLICE_SITE
NAT1		chr8:g.18080115C>T	rs5030839	8	18080115	C	T	5	0.0011	STOP_GAINED
NAT2		chr8:g.18257741C>A	rs72466459	8	18257741	C	A	1	0.00022	STOP_GAINED
NQO1		chr16:g.69748897G>C	rs368004954	16	69748897	G	C	6	0.0013	STOP_GAINED
RYR1		chr19:g.39070642G>A		19	39070642	G	A	1	0.00022	STOP_GAINED
SCN5A		chr3:g.38655514G>A	rs577421914	3	38655514	G	A	1	0.00022	STOP_GAINED
SCN5A		chr3:g.38663981G>A	rs759235726	3	38663981	G	A	2	0.00045	ESSENTIAL_SPLICE_SITE
SLC15A2		chr3:g.121642075C>T	rs201507226	3	121642075	C	T	1	0.00022	STOP_GAINED
SLC19A1		chr21:g.46951302C>T		21	46951302	C	T	8	0.00178	ESSENTIAL_SPLICE_SITE
SLC19A1		chr21:g.46957687G>A		21	46957687	G	A	6	0.00134	STOP_GAINED&SPLICE_SITE
SLC22A1		chr6:g.160543330C>A	rs200865946	6	160543330	C	A	4	0.00089	STOP_GAINED
SLC22A6		chr11:g.62751520C>T		11	62751520	C	T	4	0.00089	ESSENTIAL_SPLICE_SITE
KDM1B	TPMT	chr6:g.18163069T>A		6	18163069	T	A	1	0.00022	STOP_GAINED
ZNF646	VKORC1	chr16:g.31091705C>T	rs755553837	16	31091705	C	T	1	0.00022	STOP_GAINED
ABCB1		chr7:g.87230396T>C		7	87230396	T	C	1	0.00022	ESSENTIAL_SPLICE_SITE
CYP2C18	CYP2C19	chr10:g.96447562T>A	rs41291550	10	96447562	T	A	8	0.0018	STOP_GAINED
COMT		chr22:g.19950299G>T	rs199690157	22	19950299	G	T	1	0.00022	STOP_GAINED
ADH1C		chr4:g.100268190A>C	rs283413	4	100268190	A	C	10	0.0022	STOP_GAINED
