# Supplementary material for: Genetic variation in the Estonian population: pharmacogenomics study of adverse drug effects using electronic health records
Source: Eur J Hum Genet. 2018 Nov 12;27(3):442–54. doi: 10.1038/s41431-018-0300-6 (PMC6460570; doi:10.1038/s41431-018-0300-6)
Supplement: Supplementary file 9 — Supplementary Table 7 [file 41431_2018_300_MOESM9_ESM.xlsx]

## Sheet: Summary_table
Filter
Active ingredient	(All)
Gene	(All)
Result	N
No drug prescription	129
No variant carriers	74
No variant carriers among individuals with drug prescription	18
Tested insignificant	35
Tested significant	2
Small sample size (N<500)2	63
No studied ADE diagnosis	16
Grand Total	337

## Sheet: all_studied_associations
Active ingredient	ATC code	Gene	Variant/allele	Variant HGVS term (hg19)	PharmGKB significance level	Result
fentanyl	N01AH01	ABCB1	rs1045642	chr7:g.87138645A>G	2B	No drug prescription
methadone	N02AC02	ABCB1	rs1045642	chr7:g.87138645A>G	2B	No drug prescription
nevirapine	J05AG01	ABCB1	rs1045642	chr7:g.87138645A>G	2A	No drug prescription
opioids	N02A	ABCB1	rs1045642	chr7:g.87138645A>G	2B	No drug prescription
methadone	N07BC02	ABCB1	rs1045642	chr7:g.87138645A>G	2B	Small sample size (N<500)
ondansetron	A04AA01	ABCB1	rs2032582	chr7:g.87160618A>C	2A	Small sample size (N<500)
ondansetron	A04AA01	ABCB1	rs1045642	chr7:g.87138645A>G	2A	Small sample size (N<500)
fentanyl	N02AB03	ABCB1	rs1045642	chr7:g.87138645A>G	2B	Small sample size (N<500)
oxycodone	N02AA05	ABCB1	rs1045642	chr7:g.87138645A>G	2B	Small sample size (N<500)
methotrexate	L01BA01	ABCB1	rs1045642	chr7:g.87138645A>G	2A	Small sample size (N<500)
morphine	N02AA01	ABCB1	rs1045642	chr7:g.87138645A>G	2B	Small sample size (N<500)
methotrexate	L04AX03	ABCB1	rs1045642	chr7:g.87138645A>G	2A	Small sample size (N<500)
digoxin	C01AA05	ABCB1	rs1045642	chr7:g.87138645A>G	2A	Small sample size (N<500)
simvastatin	C10AA01	ABCB1	rs2032582	chr7:g.87160618A>C	2A	Small sample size (N<500)
tramadol	N02AX02	ABCB1	rs1045642	chr7:g.87138645A>G	2B	Tested insignificant
rosuvastatin	C10AA07	ABCG2	rs2231142	chr4:g.89052323G>T	2B	No variant carriers
captopril	C09AA01	ACE	rs1799752	chr17:g.61565890_61565891insG	2A	No variant carriers
salmeterol	R03AC12	ADEB2	rs1042713	chr5:g.148206440G>A	2A	Small sample size (N<500)
salbutamol	R03AC02	ADEB2	rs1042713	chr5:g.148206440G>A	2A	Tested insignificant
ivacaftor	R07AX02	CFTR	rs193922525	chr7:g.117304824G>A	1A	No variant carriers
ivacaftor	R07AX02	CFTR	rs113993960	chr7:g.117199646_117199648delCTT	1A	No drug prescription
ivacaftor	R07AX02	CFTR	rs121909041	chr7:g.117282537T>C	1A	No variant carriers
ivacaftor	R07AX02	CFTR	rs267606723	chr7:g.117282505G>A	1A	No variant carriers
ivacaftor	R07AX02	CFTR	rs121908757	chr7:g.117227853A>C	1A	No variant carriers
ivacaftor	R07AX02	CFTR	rs80282562	chr7:g.117174372G>A	1A	No variant carriers
ivacaftor	R07AX02	CFTR	rs121909005	chr7:g.117227855T>G	1A	No variant carriers
ivacaftor	R07AX02	CFTR	rs121908755	chr7:g.117227854G>A	1A	No variant carriers
ivacaftor	R07AX02	CFTR	rs74503330	chr7:g.117282526G>A	1A	No variant carriers
ivacaftor	R07AX02	CFTR	rs75527207	chr7:g.117227860G>A	1A	No variant carriers
nicotine	N07BA01	COMT	rs4680	chr22:g.19951271G>A	2A	No drug prescription
efavirenz	J05AG03	CYP2B6	rs4803419	chr19:g.41512792C>T	2A	No drug prescription
efavirenz	J05AG03	CYP2B6	CYP2B6 *6	NA	2A	No drug prescription
efavirenz	J05AG03	CYP2B6	rs28399499	chr19:g.41518221T>C	2A	No drug prescription
efavirenz	J05AG03	CYP2B6	rs2279343	chr19:g.41515263A>G	2A	No variant carriers
efavirenz	J05AG03	CYP2B6	rs2279345	chr19:g.41515702T>C	2A	No drug prescription
efavirenz	J05AG03	CYP2B6	rs3745274	chr19:g.41512841G>T	2A	No drug prescription
methadone	N02AC02	CYP2B6	rs3745274	chr19:g.41512841G>T	2A	No drug prescription
nevirapine	J05AG01	CYP2B6	rs28399499	chr19:g.41518221T>C	2A	No drug prescription
nevirapine	J05AG01	CYP2B6	rs3745274	chr19:g.41512841G>T	2A	No drug prescription
methadone	N07BC02	CYP2B6	rs3745274	chr19:g.41512841G>T	2A	Small sample size (N<500)
aspirin	B01AC06	CYP2C19	CYP2C19 *17	NA	2B	No drug prescription
aspirin	B01AC06	CYP2C19	CYP2C19 *2	NA	2B	No drug prescription
aspirin	B01AC83	CYP2C19	CYP2C19 *17	NA	2B	No drug prescription
aspirin	B01AC83	CYP2C19	CYP2C19 *2	NA	2B	No drug prescription
aspirin	N02BA01	CYP2C19	CYP2C19 *17	NA	2B	No drug prescription
aspirin	N02BA01	CYP2C19	CYP2C19 *2	NA	2B	No drug prescription
aspirin	N02BA80	CYP2C19	CYP2C19 *17	NA	2B	No drug prescription
aspirin	N02BA80	CYP2C19	CYP2C19 *2	NA	2B	No drug prescription
clobazam	N05BA09	CYP2C19	CYP2C19 *2	NA	2A	No drug prescription
clobazam	N05BA09	CYP2C19	CYP2C19 *3	NA	2A	No drug prescription
clopidogrel	B01AC04	CYP2C19	CYP2C19 *5	NA	1A	No variant carriers
clopidogrel	B01AC04	CYP2C19	CYP2C19 *6	NA	1A	No variant carriers
imipramine	N06AA02	CYP2C19	CYP2C19 *17	NA	2A	No drug prescription
imipramine	N06AA02	CYP2C19	CYP2C19 *2	NA	2A	No drug prescription
imipramine	N06AA02	CYP2C19	CYP2C19 *3	NA	2A	No drug prescription
lansoprazole	A02BC03	CYP2C19	CYP2C19 *17	NA	2A	No drug prescription
lansoprazole	A02BC03	CYP2C19	CYP2C19 *2	NA	2A	No drug prescription
lansoprazole	A02BC03	CYP2C19	CYP2C19 *3	NA	2A	No drug prescription
lansoprazole	A02BC03	CYP2C19	CYP2C19 *2	NA	2A	No drug prescription
lansoprazole	A02BC03	CYP2C19	CYP2C19 *3	NA	2A	No drug prescription
rabeprazole	A02BC04	CYP2C19	CYP2C19 *2	NA	2A	No drug prescription
rabeprazole	A02BC04	CYP2C19	CYP2C19 *3	NA	2A	No drug prescription
trimipramine	N06AA06	CYP2C19	CYP2C19 *2	NA	2A	No drug prescription
voriconazole	J02AC03	CYP2C19	CYP2C19 *17	NA	2A	No studied ADE diagnosis
voriconazole	J02AC03	CYP2C19	CYP2C19 *2	NA	2A	No studied ADE diagnosis
voriconazole	J02AC03	CYP2C19	CYP2C19 *3	NA	2A	No studied ADE diagnosis
aspirin	B01AC80	CYP2C19	CYP2C19 *17	NA	2B	Small sample size (N<500)
aspirin	B01AC80	CYP2C19	CYP2C19 *2	NA	2B	Small sample size (N<500)
clomipramine	N06AA04	CYP2C19	CYP2C19 *17	NA	2A	Small sample size (N<500)
clomipramine	N06AA04	CYP2C19	CYP2C19 *2	NA	2A	Small sample size (N<500)
clomipramine	N06AA04	CYP2C19	CYP2C19 *3	NA	2A	Small sample size (N<500)
citalopram	N06AB04	CYP2C19	CYP2C19 *17	NA	1A	Small sample size (N<500)
citalopram	N06AB04	CYP2C19	CYP2C19 *2	NA	1A	Small sample size (N<500)
citalopram	N06AB04	CYP2C19	CYP2C19 *3	NA	1A	Small sample size (N<500)
citalopram	N06AB04	CYP2C19	CYP2C19 *4	NA	1A	Small sample size (N<500)
clopidogrel	B01AC04	CYP2C19	CYP2C19 *17	NA	1A	Small sample size (N<500)
clopidogrel	B01AC04	CYP2C19	CYP2C19 *2	NA	1A	Small sample size (N<500)
clopidogrel	B01AC04	CYP2C19	rs28399504	chr10:g.96522463A>G	1A	Small sample size (N<500)
clopidogrel	B01AC04	CYP2C19	CYP2C19 *2	NA	1A	Small sample size (N<500)
clopidogrel	B01AC04	CYP2C19	rs4986893	chr10:g.96540410G>A	1A	Small sample size (N<500)
sertraline	N06AB06	CYP2C19	CYP2C19 *2	NA	1A	Small sample size (N<500)
sertraline	N06AB06	CYP2C19	CYP2C19 *3	NA	1A	Small sample size (N<500)
amitriptyline	N06AA09	CYP2C19	CYP2C19 *17	NA	1A	Tested insignificant
amitriptyline	N06AA09	CYP2C19	CYP2C19 *2	NA	1A	Tested insignificant
amitriptyline	N06AA09	CYP2C19	CYP2C19 *3	NA	1A	Tested insignificant
escitalopram	N06AB10	CYP2C19	CYP2C19 *2	NA	1A	Tested insignificant
escitalopram	N06AB10	CYP2C19	CYP2C19 *3	NA	1A	Tested insignificant
escitalopram	N06AB10	CYP2C19	CYP2C19 *4	NA	1A	Tested insignificant
escitalopram	N06AB10	CYP2C19	rs12248560	chr10:g.96521657C>T	1A	Tested insignificant
omeprazole	A02BC01	CYP2C19	CYP2C19 *2	NA	2A	Tested insignificant
omeprazole	A02BC01	CYP2C19	CYP2C19 *3	NA	2A	Tested insignificant
acenocoumarol	B01AA07	CYP2C9	CYP2C9 *2	NA	2A	No drug prescription
acenocoumarol	B01AA07	CYP2C9	CYP2C9 *3	NA	2A	No drug prescription
antiinflammatoryagents	M01A	CYP2C9	rs1057910	chr10:g.96741053A>C	2A	No drug prescription
celecoxib	L01XX33	CYP2C9	rs1057910	chr10:g.96741053A>C	2A	No drug prescription
non-steroids	N01AX13	CYP2C9	rs1057910	chr10:g.96741053A>C	2A	No drug prescription
phenytoin	N03AB02	CYP2C9	CYP2C9 *2	NA	1B	No drug prescription
phenytoin	N03AB02	CYP2C9	CYP2C9 *3	NA	1B	No drug prescription
warfarin	B01AA03	CYP2C9	rs28371686	chr10:g.96741058C>G	1A	No variant carriers
warfarin	B01AA03	CYP2C9	rs7900194	chr10:g.96702066G>A	1A	No variant carriers
warfarin	B01AA03	CYP2C9	CYP2C9 *6	NA	1A	No variant carriers
warfarin	B01AA03	CYP2C9	rs56165452	chr10:g.96741054T>C	1A	Small sample size (N<500)
celecoxib	M01AH01	CYP2C9	rs1057910	chr10:g.96741053A>C	2A	Small sample size (N<500)
warfarin	B01AA03	CYP2C9	rs1799853	chr10:g.96702047C>T	1A	Tested insignificant
warfarin	B01AA03	CYP2C9	rs1057910	chr10:g.96741053A>C	1A	Tested insignificant
warfarin	B01AA03	CYP2C9	rs4917639	chr10:g.96725535A>C	1A	Tested insignificant
diclofenac	M02AA15	CYP2C9	rs1057910	chr10:g.96741053A>C	2A	Tested insignificant
diclofenac	M01AB05	CYP2C9	rs1057910	chr10:g.96741053A>C	2A	Tested insignificant
amitriptyline	N06AA09	CYP2D6	CYP2D6 *10	NA	1A	No variant carriers among individuals with drug prescription
amitriptyline	N06AA09	CYP2D6	CYP2D6 *3	NA	1A	No variant carriers
atomoxetine	N06BA09	CYP2D6	CYP2D6 *10	NA	2A	No drug prescription
atomoxetine	N06BA09	CYP2D6	CYP2D6 *2	NA	2A	No drug prescription
atomoxetine	N06BA09	CYP2D6	CYP2D6 *3	NA	2A	No variant carriers
atomoxetine	N06BA09	CYP2D6	CYP2D6 *4	NA	2A	No drug prescription
atomoxetine	N06BA09	CYP2D6	CYP2D6 *5	NA	2A	No drug prescription
clomipramine	N06AA04	CYP2D6	CYP2D6 *3	NA	1A	No variant carriers
clomipramine	N06AA04	CYP2D6	CYP2D6 *5	NA	1A	No variant carriers among individuals with drug prescription
clomipramine	N06AA04	CYP2D6	CYP2D6 *6	NA	1A	No variant carriers among individuals with drug prescription
codeine	R05DA04	CYP2D6	CYP2D6 *10	NA	1A	No drug prescription
codeine	R05DA04	CYP2D6	CYP2D6 *17	NA	1A	No variant carriers
codeine	R05DA04	CYP2D6	CYP2D6 *2	NA	1A	No drug prescription
codeine	R05DA04	CYP2D6	CYP2D6 *3	NA	1A	No variant carriers
codeine	R05DA04	CYP2D6	CYP2D6 *4	NA	1A	No drug prescription
codeine	R05DA04	CYP2D6	CYP2D6 *40	NA	1A	No variant carriers
codeine	R05DA04	CYP2D6	CYP2D6 *41	NA	1A	No drug prescription
codeine	R05DA04	CYP2D6	CYP2D6 *5	NA	1A	No drug prescription
codeine	R05DA04	CYP2D6	CYP2D6 *6	NA	1A	No drug prescription
desipramine	N06AA01	CYP2D6	CYP2D6 *10	NA	1A	No drug prescription
desipramine	N06AA01	CYP2D6	CYP2D6 *17	NA	1A	No variant carriers
desipramine	N06AA01	CYP2D6	CYP2D6 *2	NA	1A	No drug prescription
desipramine	N06AA01	CYP2D6	CYP2D6 *3	NA	1A	No variant carriers
desipramine	N06AA01	CYP2D6	CYP2D6 *4	NA	1A	No drug prescription
desipramine	N06AA01	CYP2D6	CYP2D6 *41	NA	1A	No drug prescription
desipramine	N06AA01	CYP2D6	CYP2D6 *5	NA	1A	No drug prescription
doxepin	N06AA12	CYP2D6	CYP2D6 *2	NA	1A	No drug prescription
doxepin	N06AA12	CYP2D6	CYP2D6 *3	NA	1A	No variant carriers
doxepin	N06AA12	CYP2D6	CYP2D6 *4	NA	1A	No drug prescription
doxepin	N06AA12	CYP2D6	CYP2D6 *5	NA	1A	No drug prescription
flecainide	C01BC04	CYP2D6	CYP2D6 *10	NA	2A	No variant carriers among individuals with drug prescription
flecainide	C01BC04	CYP2D6	CYP2D6 *14	NA	2A	No variant carriers
flecainide	C01BC04	CYP2D6	CYP2D6 *21	NA	2A	No variant carriers among individuals with drug prescription
flecainide	C01BC04	CYP2D6	CYP2D6 *3	NA	2A	No variant carriers
flecainide	C01BC04	CYP2D6	CYP2D6 *36	NA	2A	No variant carriers
flecainide	C01BC04	CYP2D6	CYP2D6 *5	NA	2A	No variant carriers among individuals with drug prescription
flecainide	C01BC04	CYP2D6	CYP2D6 *6	NA	2A	No variant carriers among individuals with drug prescription
fluvoxamine	N06AB08	CYP2D6	CYP2D6 *10	NA	1A	No drug prescription
fluvoxamine	N06AB08	CYP2D6	CYP2D6 *3	NA	1A	No variant carriers
fluvoxamine	N06AB08	CYP2D6	CYP2D6 *4	NA	1A	No drug prescription
fluvoxamine	N06AB08	CYP2D6	CYP2D6 *5	NA	1A	No drug prescription
fluvoxamine	N06AB08	CYP2D6	CYP2D6 *6	NA	1A	No drug prescription
imipramine	N06AA02	CYP2D6	CYP2D6 *2	NA	1A	No drug prescription
imipramine	N06AA02	CYP2D6	CYP2D6 *3	NA	1A	No variant carriers
imipramine	N06AA02	CYP2D6	CYP2D6 *4	NA	1A	No drug prescription
imipramine	N06AA02	CYP2D6	CYP2D6 *5	NA	1A	No drug prescription
imipramine	N06AA02	CYP2D6	CYP2D6 *6	NA	1A	No drug prescription
mirtazapine	N06AX11	CYP2D6	CYP2D6 *3	NA	2A	No variant carriers
nortriptyline	N06AA10	CYP2D6	CYP2D6 *10	NA	1A	No variant carriers among individuals with drug prescription
nortriptyline	N06AA10	CYP2D6	CYP2D6 *3	NA	1A	No variant carriers
nortriptyline	N06AA10	CYP2D6	CYP2D6 *5	NA	1A	No variant carriers among individuals with drug prescription
oxycodone	N02AA05	CYP2D6	CYP2D6 *3	NA	2A	No variant carriers
oxycodone	N02AA05	CYP2D6	CYP2D6 *5	NA	2A	No variant carriers among individuals with drug prescription
paroxetine	N06AB05	CYP2D6	CYP2D6 *10	NA	1A	No variant carriers among individuals with drug prescription
paroxetine	N06AB05	CYP2D6	CYP2D6 *3	NA	1A	No variant carriers
propafenone	C01BC03	CYP2D6	CYP2D6 *10	NA	2A	No variant carriers among individuals with drug prescription
risperidone	N05AX08	CYP2D6	CYP2D6 *10	NA	2A	No variant carriers among individuals with drug prescription
risperidone	N05AX08	CYP2D6	CYP2D6 *14	NA	2A	No variant carriers
risperidone	N05AX08	CYP2D6	CYP2D6 *3	NA	2A	No variant carriers
risperidone	N05AX08	CYP2D6	CYP2D6 *5	NA	2A	No variant carriers among individuals with drug prescription
risperidone	N05AX08	CYP2D6	CYP2D6 *6	NA	2A	No variant carriers among individuals with drug prescription
tolterodine	G04BD07	CYP2D6	CYP2D6 *10	NA	2A	No variant carriers among individuals with drug prescription
tolterodine	G04BD07	CYP2D6	CYP2D6 *3	NA	2A	No variant carriers
tramadol	N02AX02	CYP2D6	CYP2D6 *10	NA	1B	No variant carriers among individuals with drug prescription
tramadol	N02AX02	CYP2D6	CYP2D6 *3	NA	1B	No variant carriers
trimipramine	N06AA06	CYP2D6	CYP2D6 *3	NA	1A	No variant carriers
trimipramine	N06AA06	CYP2D6	CYP2D6 *4	NA	1A	No drug prescription
trimipramine	N06AA06	CYP2D6	CYP2D6 *5	NA	1A	No drug prescription
trimipramine	N06AA06	CYP2D6	CYP2D6 *6	NA	1A	No drug prescription
venlafaxine	N06AX16	CYP2D6	CYP2D6 *10	NA	2A	No variant carriers among individuals with drug prescription
venlafaxine	N06AX16	CYP2D6	CYP2D6 *3	NA	2A	No variant carriers
flecainide	C01BC04	CYP2D6	CYP2D6 *4	NA	2A	Small sample size (N<500)
clomipramine	N06AA04	CYP2D6	rs3892097	chr22:g.42524947C>T	1A	Small sample size (N<500)
oxycodone	N02AA05	CYP2D6	CYP2D6 *4	NA	2A	Small sample size (N<500)
oxycodone	N02AA05	CYP2D6	CYP2D6 *6	NA	2A	Small sample size (N<500)
tamoxifen	L02BA01	CYP2D6	rs3892097	chr22:g.42524947C>T	2A	Small sample size (N<500)
nortriptyline	N06AA10	CYP2D6	CYP2D6 *2	NA	1A	Small sample size (N<500)
nortriptyline	N06AA10	CYP2D6	CYP2D6 *4	NA	1A	Small sample size (N<500)
nortriptyline	N06AA10	CYP2D6	CYP2D6 *6	NA	1A	Small sample size (N<500)
tolterodine	G04BD07	CYP2D6	CYP2D6 *4	NA	2A	Small sample size (N<500)
risperidone	N05AX08	CYP2D6	CYP2D6 *4	NA	2A	Small sample size (N<500)
paroxetine	N06AB05	CYP2D6	CYP2D6 *2	NA	1A	Small sample size (N<500)
paroxetine	N06AB05	CYP2D6	CYP2D6 *4	NA	1A	Small sample size (N<500)
paroxetine	N06AB05	CYP2D6	CYP2D6 *6	NA	1A	Small sample size (N<500)
venlafaxine	N06AX16	CYP2D6	CYP2D6 *4	NA	2A	Small sample size (N<500)
venlafaxine	N06AX16	CYP2D6	CYP2D6 *41	NA	2A	Small sample size (N<500)
venlafaxine	N06AX16	CYP2D6	CYP2D6 *6	NA	2A	Small sample size (N<500)
mirtazapine	N06AX11	CYP2D6	CYP2D6 *4	NA	2A	Small sample size (N<500)
mirtazapine	N06AX11	CYP2D6	CYP2D6 *5	NA	2A	Small sample size (N<500)
mirtazapine	N06AX11	CYP2D6	CYP2D6 *6	NA	2A	Small sample size (N<500)
amitriptyline	N06AA09	CYP2D6	CYP2D6 *2	NA	1A	Tested insignificant
amitriptyline	N06AA09	CYP2D6	CYP2D6 *4	NA	1A	Tested insignificant
amitriptyline	N06AA09	CYP2D6	CYP2D6 *41	NA	1A	Tested insignificant
amitriptyline	N06AA09	CYP2D6	CYP2D6 *5	NA	1A	Tested insignificant
amitriptyline	N06AA09	CYP2D6	CYP2D6 *6	NA	1A	Tested insignificant
amitriptyline	N06AA09	CYP2D6	rs3892097	chr22:g.42524947C>T	1A	Tested insignificant
tramadol	N02AX02	CYP2D6	CYP2D6 *2	NA	1B	Tested insignificant
tramadol	N02AX02	CYP2D6	CYP2D6 *4	NA	1B	Tested insignificant
tramadol	N02AX02	CYP2D6	CYP2D6 *5	NA	1B	Tested insignificant
tramadol	N02AX02	CYP2D6	CYP2D6 *6	NA	1B	Tested insignificant
amitriptyline	N06AA09	CYP2D6	CYP2D6 *6	NA	1A	Tested significant
tramadol	N02AX02	CYP2D6	CYP2D6 *6	NA	1B	Tested significant
tacrolimus	L04AD02	CYP3A4	rs2740574	chr7:g.99382096C>T	2A	No studied ADE diagnosis
tacrolimus	L04AD02	CYP3A4	CYP3A4 *1G	NA	2A	No studied ADE diagnosis
atazanavir	J05AE08	CYP3A5	CYP3A5 *1A	NA	2B	No variant carriers
atazanavir	J05AE08	CYP3A5	CYP3A5 *3A	NA	2B	No drug prescription
atazanavir	J05AE08	CYP3A5	CYP3A5 *6	NA	2B	No variant carriers
atazanavir	J05AE08	CYP3A5	CYP3A5 *7	NA	2B	No variant carriers
cyclosporine	S01XA18	CYP3A5	rs776746	chr7:g.99270539C>T	2B	No drug prescription
sirolimus	L04AA10	CYP3A5	rs776746	chr7:g.99270539C>T	2A	No studied ADE diagnosis
tacrolimus	D11AH01	CYP3A5	rs776746	chr7:g.99270539C>T	1A	No studied ADE diagnosis
tacrolimus	L04AD02	CYP3A5	rs776746	chr7:g.99270539C>T	1A	No studied ADE diagnosis
cyclosporine	L04AD01	CYP3A5	rs776746	chr7:g.99270539C>T	2B	Small sample size (N<500)
acenocoumarol	B01AA07	CYP4F2	rs2108622	chr19:g.15990431C>T	2B	No drug prescription
phenprocoumon	B01AA04	CYP4F2	rs2108622	chr19:g.15990431C>T	2A	No drug prescription
warfarin	B01AA03	CYP4F2	rs2108622	chr19:g.15990431C>T	1B	Tested insignificant
capecitabine	L01BC06	DPYD	rs2297595	chr1:g.98165091T>C	1A	No studied ADE diagnosis
capecitabine	L01BC06	DPYD	rs67376798	chr1:g.97547947T>A	1A	No studied ADE diagnosis
capecitabine	L01BC06	DPYD	rs55886062	chr1:g.97981343A>C	1A	No studied ADE diagnosis
capecitabine	L01BC06	DPYD	rs3918290	chr1:g.97915614C>T	1A	No studied ADE diagnosis
fluorouracil	L01BC02	DPYD	rs67376798	chr1:g.97547947T>A	1A	No drug prescription
fluorouracil	L01BC02	DPYD	rs55886062	chr1:g.97981343A>C	1A	No drug prescription
fluorouracil	L01BC02	DPYD	rs3918290	chr1:g.97915614C>T	1A	No drug prescription
fluorouracil	L01BC02	DPYD	rs2297595	chr1:g.98165091T>C	1A	No drug prescription
pyrimidineanalogues	L01BC	DPYD	rs55886062	chr1:g.97981343A>C	1A	No drug prescription
pyrimidineanalogues	L01BC	DPYD	rs3918290	chr1:g.97915614C>T	1A	No drug prescription
tegafur	L01BC03	DPYD	rs67376798	chr1:g.97547947T>A	1A	No drug prescription
tegafur	L01BC03	DPYD	rs3918290	chr1:g.97915614C>T	1A	No drug prescription
tegafur	L01BC03	DPYD	rs55886062	chr1:g.97981343A>C	1A	No drug prescription
risperidone	N05AX08	DRD2	rs1799978	chr11:g.113346351T>C	2A	Small sample size (N<500)
carboplatin	L01XA02	EGFR	rs121434568	chr7:g.55259515T>G	2A	No variant carriers
docetaxel	L01CD02	EGFR	rs121434568	chr7:g.55259515T>G	2A	No variant carriers
erlotinib	L01XE03	EGFR	rs121434568	chr7:g.55259515T>G	1B	No variant carriers
erlotinib	L01XE03	EGFR	rs121434569	chr7:g.55249071C>T	1B	No variant carriers
gefitinib	L01XE02	EGFR	rs11568315	chr7:g.55088256_55088257[20]	1B	No variant carriers
gefitinib	L01XE02	EGFR	rs121434568	chr7:g.55259515T>G	1B	No variant carriers
gefitinib	L01XE02	EGFR	rs121434569	chr7:g.55249071C>T	1B	No variant carriers
gemcitabine	L01BC05	EGFR	rs121434568	chr7:g.55259515T>G	2A	No variant carriers
paclitaxel	L01CD01	EGFR	rs121434568	chr7:g.55259515T>G	2A	No variant carriers
hormonalcontraceptivesforsystemicuse	G03A	F5	rs6025	chr1:g.169519049T>C	2A	No drug prescription
chlorproguanil	P01BB	G6PD	rs1050828	chrX:g.153764217C>T	1B	No variant carriers
dapsone	J04BA02	G6PD	rs1050828	chrX:g.153764217C>T	1B	No variant carriers
fluorouracil	L01BC02	GSTP1	rs1695	chr11:g.67352689A>G	2A	No drug prescription
oxaliplatin	L01XA03	GSTP1	rs1695	chr11:g.67352689A>G	2A	No drug prescription
platinumcompounds	L01XA	GSTP1	rs1695	chr11:g.67352689A>G	2A	No drug prescription
abacavir	J05AF06	HLA-B	HLA-B *57:01:01	NA	1A	No drug prescription
carbamazepine	N03AF01	HLA-B	HLA-B *15:02:01	NA	1A	No variant carriers
carbamazepine	N03AF01	HLA-B	HLA-B *15:11:01	NA	1A	No variant carriers
carbimazole	H03BB01	HLA-B	HLA-B *38:02:01	NA	2A	No variant carriers
dapsone	J04BA02	HLA-B	HLA-B *13:01:01	NA	2A	No variant carriers
methazolamide	S01EC05	HLA-B	HLA-B *59:01:01:01	NA	2A	No variant carriers
methimazole	H03BB02	HLA-B	HLA-B *38:02:01	NA	2A	No variant carriers
nevirapine	J05AG01	HLA-B	HLA-B *35:01:01:01	NA	2A	No drug prescription
phenytoin	N03AB02	HLA-B	HLA-B *15:02:01	NA	1A	No variant carriers
propylthiouracil	H03BA02	HLA-B	HLA-B *38:02:01	NA	2A	No variant carriers
carbamazepine	N03AF01	HLA-B	HLA-B *40:01:01	NA	1A	Small sample size (N<500)
allopurinol	M04AA01	HLA-B	HLA-B *58:01	NA	1A	Small sample size (N<500)
hmgcoareductaseinhibitors	C10AA	HMGCR	rs17244841	chr5:g.74642855A>T	2A	No drug prescription
pravastatin	C10AA03	HMGCR	rs17244841	chr5:g.74642855A>T	2A	Small sample size (N<500)
simvastatin	C10AA01	HMGCR	rs17244841	chr5:g.74642855A>T	2A	Tested insignificant
carboplatin	L01XA02	MTHFR	rs1801133	chr1:g.11856378G>A	2A	No drug prescription
fluorouracil	L01BC02	MTHFR	rs1801131	chr1:g.11854476T>G	2A	No drug prescription
oxaliplatin	L01XA03	MTHFR	rs1801131	chr1:g.11854476T>G	2A	No drug prescription
cyclophosphamide	L01AA01	MTHFR	rs1801133	chr1:g.11856378G>A	2A	Small sample size (N<500)
leucovorin	V03AF03	MTHFR	rs1801131	chr1:g.11854476T>G	2A	Small sample size (N<500)
drugsfortreatmentoftuberculosis	J04A	NAT2	NAT2 *12	NA	2A	No drug prescription
drugsfortreatmentoftuberculosis	J04A	NAT2	NAT2 *13	NA	2A	No drug prescription
drugsfortreatmentoftuberculosis	J04A	NAT2	NAT2 *14	NA	2A	No variant carriers
drugsfortreatmentoftuberculosis	J04A	NAT2	NAT2 *4	NA	2A	No variant carriers
drugsfortreatmentoftuberculosis	J04A	NAT2	NAT2 *5	NA	2A	No drug prescription
drugsfortreatmentoftuberculosis	J04A	NAT2	NAT2 *6	NA	2A	No drug prescription
drugsfortreatmentoftuberculosis	J04A	NAT2	NAT2 *7	NA	2A	No drug prescription
isoniazid	J04AC01	NAT2	NAT2 *12	NA	2A	No drug prescription
isoniazid	J04AC01	NAT2	NAT2 *13	NA	2A	No drug prescription
isoniazid	J04AC01	NAT2	NAT2 *14	NA	2A	No variant carriers
isoniazid	J04AC01	NAT2	NAT2 *4	NA	2A	No variant carriers
isoniazid	J04AC01	NAT2	NAT2 *5	NA	2A	No drug prescription
isoniazid	J04AC01	NAT2	NAT2 *6	NA	2A	No drug prescription
isoniazid	J04AC01	NAT2	NAT2 *7	NA	2A	No drug prescription
alkylatingagents	L01A	NQO1	rs1800566	chr16:g.69745145G>A	2A	No drug prescription
anthracyclines	L01DB	NQO1	rs1800566	chr16:g.69745145G>A	2A	No drug prescription
fluorouracil	L01BC02	NQO1	rs1800566	chr16:g.69745145G>A	2A	No drug prescription
platinumcompounds	L01XA	NQO1	rs1800566	chr16:g.69745145G>A	2A	No drug prescription
cerivastatin	C10AA06	SLCO1B1	rs4149056	chr12:g.21331549T>C	2A	No drug prescription
hmgcoareductaseinhibitors	C10AA	SLCO1B1	rs4149056	chr12:g.21331549T>C	2A	No drug prescription
pravastatin	C10AA03	SLCO1B1	SLCO1B1 *1A	NA	2A	No variant carriers
pravastatin	C10AA03	SLCO1B1	SLCO1B1 *1B	NA	2A	Small sample size (N<500)
pravastatin	C10AA03	SLCO1B1	rs4149056	chr12:g.21331549T>C	2A	Small sample size (N<500)
pravastatin	C10AA03	SLCO1B1	rs4149015	chr12:g.21283322G>A	2A	Small sample size (N<500)
simvastatin	C10AA01	SLCO1B1	rs4149056	chr12:g.21331549T>C	1A	Tested insignificant
rosuvastatin	C10AA07	SLCO1B1	rs4149056	chr12:g.21331549T>C	2A	Tested insignificant
azathioprine	L04AX01	TPMT	TPMT *4	NA	1A	No variant carriers
mercaptopurine	L01BB02	TPMT	TPMT *2	NA	1A	No studied ADE diagnosis
mercaptopurine	L01BB02	TPMT	TPMT *3A	NA	1A	No studied ADE diagnosis
mercaptopurine	L01BB02	TPMT	TPMT *3B	NA	1A	No studied ADE diagnosis
mercaptopurine	L01BB02	TPMT	TPMT *3C	NA	1A	No studied ADE diagnosis
mercaptopurine	L01BB02	TPMT	TPMT *4	NA	1A	No variant carriers
purineanalogues	L01BB	TPMT	TPMT *2	NA	1A	No drug prescription
purineanalogues	L01BB	TPMT	TPMT *3A	NA	1A	No drug prescription
purineanalogues	L01BB	TPMT	TPMT *3B	NA	1A	No drug prescription
purineanalogues	L01BB	TPMT	TPMT *3C	NA	1A	No drug prescription
purineanalogues	L01BB	TPMT	TPMT *4	NA	1A	No variant carriers
thioguanine	L01BB03	TPMT	TPMT *2	NA	1A	No drug prescription
thioguanine	L01BB03	TPMT	TPMT *3A	NA	1A	No drug prescription
thioguanine	L01BB03	TPMT	TPMT *3B	NA	1A	No drug prescription
thioguanine	L01BB03	TPMT	TPMT *3C	NA	1A	No drug prescription
thioguanine	L01BB03	TPMT	TPMT *4	NA	1A	No variant carriers
azathioprine	L04AX01	TPMT	TPMT *2	NA	1A	Small sample size (N<500)
azathioprine	L04AX01	TPMT	TPMT *3A	NA	1A	Small sample size (N<500)
atazanavir	J05AE08	UGT1A1	rs8175347	chr2:g.234668881_234668882[8]	1A	No drug prescription
atazanavir	J05AE08	UGT1A1	rs887829	chr2:g.234668570C>T	1A	No drug prescription
irinotecan	L01XX19	UGT1A1	rs8175347	chr2:g.234668881_234668882[8]	2A	No drug prescription
irinotecan	L01XX19	UGT1A1	rs4148323	chr2:g.234669144G>A	2A	No drug prescription
ritonavir	J05AE03	UGT1A1	rs8175347	chr2:g.234668881_234668882[8]	1A	No drug prescription
oxazepam	N05BA04	UGT2B15	rs1902023	chr4:g.69536084A>C	2B	No variant carriers
acenocoumarol	B01AA07	VKORC1	rs9923231	chr16:g.31107689C>T	1B	No drug prescription
acenocoumarol	B01AA07	VKORC1	rs9934438	chr16:g.31104878G>A	1B	No drug prescription
acenocoumarol	B01AA07	VKORC1	rs7294	chr16:g.31102321C>T	1B	No drug prescription
phenprocoumon	B01AA04	VKORC1	rs9934438	chr16:g.31104878G>A	1B	No drug prescription
phenprocoumon	B01AA04	VKORC1	rs7294	chr16:g.31102321C>T	1B	No drug prescription
phenprocoumon	B01AA04	VKORC1	rs9923231	chr16:g.31107689C>T	1B	No drug prescription
warfarin	B01AA03	VKORC1	rs61742245	chr16:g.31105945C>A	1B	No variant carriers
warfarin	B01AA03	VKORC1	rs17708472	chr16:g.31105353G>A	1A	Small sample size (N<500)
warfarin	B01AA03	VKORC1	rs8050894	chr16:g.31104509C>G	1A	Small sample size (N<500)
warfarin	B01AA03	VKORC1	rs7294	chr16:g.31102321C>T	1A	Tested insignificant
warfarin	B01AA03	VKORC1	rs9934438	chr16:g.31104878G>A	1A	Tested insignificant
warfarin	B01AA03	VKORC1	rs2359612	chr16:g.31103796A>G	1A	Tested insignificant
warfarin	B01AA03	VKORC1	rs9923231	chr16:g.31107689C>T	1A	Tested insignificant
warfarin	B01AA03	VKORC1	rs2884737	chr16:g.31105554A>C	1A	Tested insignificant

## Sheet: Unavailable_for_testing
Active ingredient	ATC code	Gene	Variant/allele	Variant HGVS term (hg19)	PharmGKB significance level	Reasons for unavailability of testing
fentanyl	N01AH01	ABCB1	rs1045642	chr7:g.87138645A>G	2B	No drug prescription
methadone	N02AC02	ABCB1	rs1045642	chr7:g.87138645A>G	2B	No drug prescription
nevirapine	J05AG01	ABCB1	rs1045642	chr7:g.87138645A>G	2A	No drug prescription
opioids	N02A	ABCB1	rs1045642	chr7:g.87138645A>G	2B	No drug prescription
rosuvastatin	C10AA07	ABCG2	rs2231142	chr4:g.89052323G>T	2B	No variant carriers
captopril	C09AA01	ACE	rs1799752	chr17:g.61565890_61565891insG	2A	No variant carriers
ivacaftor	R07AX02	CFTR	rs193922525	chr7:g.117304824G>A	1A	No variant carriers
ivacaftor	R07AX02	CFTR	rs113993960	chr7:g.117199646_117199648delCTT	1A	No drug prescription
ivacaftor	R07AX02	CFTR	rs121909041	chr7:g.117282537T>C	1A	No variant carriers
ivacaftor	R07AX02	CFTR	rs267606723	chr7:g.117282505G>A	1A	No variant carriers
ivacaftor	R07AX02	CFTR	rs121908757	chr7:g.117227853A>C	1A	No variant carriers
ivacaftor	R07AX02	CFTR	rs80282562	chr7:g.117174372G>A	1A	No variant carriers
ivacaftor	R07AX02	CFTR	rs121909005	chr7:g.117227855T>G	1A	No variant carriers
ivacaftor	R07AX02	CFTR	rs121908755	chr7:g.117227854G>A	1A	No variant carriers
ivacaftor	R07AX02	CFTR	rs74503330	chr7:g.117282526G>A	1A	No variant carriers
ivacaftor	R07AX02	CFTR	rs75527207	chr7:g.117227860G>A	1A	No variant carriers
nicotine	N07BA01	COMT	rs4680	chr22:g.19951271G>A	2A	No drug prescription
efavirenz	J05AG03	CYP2B6	rs4803419	chr19:g.41512792C>T	2A	No drug prescription
efavirenz	J05AG03	CYP2B6	CYP2B6 *6	NA	2A	No drug prescription
efavirenz	J05AG03	CYP2B6	rs28399499	chr19:g.41518221T>C	2A	No drug prescription
efavirenz	J05AG03	CYP2B6	rs2279343	chr19:g.41515263A>G	2A	No variant carriers
efavirenz	J05AG03	CYP2B6	rs2279345	chr19:g.41515702T>C	2A	No drug prescription
efavirenz	J05AG03	CYP2B6	rs3745274	chr19:g.41512841G>T	2A	No drug prescription
methadone	N02AC02	CYP2B6	rs3745274	chr19:g.41512841G>T	2A	No drug prescription
nevirapine	J05AG01	CYP2B6	rs28399499	chr19:g.41518221T>C	2A	No drug prescription
nevirapine	J05AG01	CYP2B6	rs3745274	chr19:g.41512841G>T	2A	No drug prescription
aspirin	B01AC06	CYP2C19	CYP2C19 *17	NA	2B	No drug prescription
aspirin	B01AC06	CYP2C19	CYP2C19 *2	NA	2B	No drug prescription
aspirin	B01AC83	CYP2C19	CYP2C19 *17	NA	2B	No drug prescription
aspirin	B01AC83	CYP2C19	CYP2C19 *2	NA	2B	No drug prescription
aspirin	N02BA01	CYP2C19	CYP2C19 *17	NA	2B	No drug prescription
aspirin	N02BA01	CYP2C19	CYP2C19 *2	NA	2B	No drug prescription
aspirin	N02BA80	CYP2C19	CYP2C19 *17	NA	2B	No drug prescription
aspirin	N02BA80	CYP2C19	CYP2C19 *2	NA	2B	No drug prescription
clobazam	N05BA09	CYP2C19	CYP2C19 *2	NA	2A	No drug prescription
clobazam	N05BA09	CYP2C19	CYP2C19 *3	NA	2A	No drug prescription
clopidogrel	B01AC04	CYP2C19	CYP2C19 *5	NA	1A	No variant carriers
clopidogrel	B01AC04	CYP2C19	CYP2C19 *6	NA	1A	No variant carriers
imipramine	N06AA02	CYP2C19	CYP2C19 *17	NA	2A	No drug prescription
imipramine	N06AA02	CYP2C19	CYP2C19 *2	NA	2A	No drug prescription
imipramine	N06AA02	CYP2C19	CYP2C19 *3	NA	2A	No drug prescription
lansoprazole	A02BC03	CYP2C19	CYP2C19 *17	NA	2A	No drug prescription
lansoprazole	A02BC03	CYP2C19	CYP2C19 *2	NA	2A	No drug prescription
lansoprazole	A02BC03	CYP2C19	CYP2C19 *3	NA	2A	No drug prescription
lansoprazole	A02BC03	CYP2C19	CYP2C19 *2	NA	2A	No drug prescription
lansoprazole	A02BC03	CYP2C19	CYP2C19 *3	NA	2A	No drug prescription
rabeprazole	A02BC04	CYP2C19	CYP2C19 *2	NA	2A	No drug prescription
rabeprazole	A02BC04	CYP2C19	CYP2C19 *3	NA	2A	No drug prescription
trimipramine	N06AA06	CYP2C19	CYP2C19 *2	NA	2A	No drug prescription
voriconazole	J02AC03	CYP2C19	CYP2C19 *17	NA	2A	No studied ADR diagnosis
voriconazole	J02AC03	CYP2C19	CYP2C19 *2	NA	2A	No studied ADR diagnosis
voriconazole	J02AC03	CYP2C19	CYP2C19 *3	NA	2A	No studied ADR diagnosis
acenocoumarol	B01AA07	CYP2C9	CYP2C9 *2	NA	2A	No drug prescription
acenocoumarol	B01AA07	CYP2C9	CYP2C9 *3	NA	2A	No drug prescription
antiinflammatoryagents	M01A	CYP2C9	rs1057910	chr10:g.96741053A>C	2A	No drug prescription
celecoxib	L01XX33	CYP2C9	rs1057910	chr10:g.96741053A>C	2A	No drug prescription
non-steroids	N01AX13	CYP2C9	rs1057910	chr10:g.96741053A>C	2A	No drug prescription
phenytoin	N03AB02	CYP2C9	CYP2C9 *2	NA	1B	No drug prescription
phenytoin	N03AB02	CYP2C9	CYP2C9 *3	NA	1B	No drug prescription
warfarin	B01AA03	CYP2C9	rs28371686	chr10:g.96741058C>G	1A	No variant carriers
warfarin	B01AA03	CYP2C9	rs7900194	chr10:g.96702066G>A	1A	No variant carriers
warfarin	B01AA03	CYP2C9	CYP2C9 *6	NA	1A	No variant carriers
amitriptyline	N06AA09	CYP2D6	CYP2D6 *10	NA	1A	No variant carriers among individuals with drug prescription
amitriptyline	N06AA09	CYP2D6	CYP2D6 *3	NA	1A	No variant carriers
atomoxetine	N06BA09	CYP2D6	CYP2D6 *10	NA	2A	No drug prescription
atomoxetine	N06BA09	CYP2D6	CYP2D6 *2	NA	2A	No drug prescription
atomoxetine	N06BA09	CYP2D6	CYP2D6 *3	NA	2A	No variant carriers
atomoxetine	N06BA09	CYP2D6	CYP2D6 *4	NA	2A	No drug prescription
atomoxetine	N06BA09	CYP2D6	CYP2D6 *5	NA	2A	No drug prescription
clomipramine	N06AA04	CYP2D6	CYP2D6 *3	NA	1A	No variant carriers
clomipramine	N06AA04	CYP2D6	CYP2D6 *5	NA	1A	No variant carriers among individuals with drug prescription
clomipramine	N06AA04	CYP2D6	CYP2D6 *6	NA	1A	No variant carriers among individuals with drug prescription
codeine	R05DA04	CYP2D6	CYP2D6 *10	NA	1A	No drug prescription
codeine	R05DA04	CYP2D6	CYP2D6 *17	NA	1A	No variant carriers
codeine	R05DA04	CYP2D6	CYP2D6 *2	NA	1A	No drug prescription
codeine	R05DA04	CYP2D6	CYP2D6 *3	NA	1A	No variant carriers
codeine	R05DA04	CYP2D6	CYP2D6 *4	NA	1A	No drug prescription
codeine	R05DA04	CYP2D6	CYP2D6 *40	NA	1A	No variant carriers
codeine	R05DA04	CYP2D6	CYP2D6 *41	NA	1A	No drug prescription
codeine	R05DA04	CYP2D6	CYP2D6 *5	NA	1A	No drug prescription
codeine	R05DA04	CYP2D6	CYP2D6 *6	NA	1A	No drug prescription
desipramine	N06AA01	CYP2D6	CYP2D6 *10	NA	1A	No drug prescription
desipramine	N06AA01	CYP2D6	CYP2D6 *17	NA	1A	No variant carriers
desipramine	N06AA01	CYP2D6	CYP2D6 *2	NA	1A	No drug prescription
desipramine	N06AA01	CYP2D6	CYP2D6 *3	NA	1A	No variant carriers
desipramine	N06AA01	CYP2D6	CYP2D6 *4	NA	1A	No drug prescription
desipramine	N06AA01	CYP2D6	CYP2D6 *41	NA	1A	No drug prescription
desipramine	N06AA01	CYP2D6	CYP2D6 *5	NA	1A	No drug prescription
doxepin	N06AA12	CYP2D6	CYP2D6 *2	NA	1A	No drug prescription
doxepin	N06AA12	CYP2D6	CYP2D6 *3	NA	1A	No variant carriers
doxepin	N06AA12	CYP2D6	CYP2D6 *4	NA	1A	No drug prescription
doxepin	N06AA12	CYP2D6	CYP2D6 *5	NA	1A	No drug prescription
flecainide	C01BC04	CYP2D6	CYP2D6 *10	NA	2A	No variant carriers among individuals with drug prescription
flecainide	C01BC04	CYP2D6	CYP2D6 *14	NA	2A	No variant carriers
flecainide	C01BC04	CYP2D6	CYP2D6 *21	NA	2A	No variant carriers among individuals with drug prescription
flecainide	C01BC04	CYP2D6	CYP2D6 *3	NA	2A	No variant carriers
flecainide	C01BC04	CYP2D6	CYP2D6 *36	NA	2A	No variant carriers
flecainide	C01BC04	CYP2D6	CYP2D6 *5	NA	2A	No variant carriers among individuals with drug prescription
flecainide	C01BC04	CYP2D6	CYP2D6 *6	NA	2A	No variant carriers among individuals with drug prescription
fluvoxamine	N06AB08	CYP2D6	CYP2D6 *10	NA	1A	No drug prescription
fluvoxamine	N06AB08	CYP2D6	CYP2D6 *3	NA	1A	No variant carriers
fluvoxamine	N06AB08	CYP2D6	CYP2D6 *4	NA	1A	No drug prescription
fluvoxamine	N06AB08	CYP2D6	CYP2D6 *5	NA	1A	No drug prescription
fluvoxamine	N06AB08	CYP2D6	CYP2D6 *6	NA	1A	No drug prescription
imipramine	N06AA02	CYP2D6	CYP2D6 *2	NA	1A	No drug prescription
imipramine	N06AA02	CYP2D6	CYP2D6 *3	NA	1A	No variant carriers
imipramine	N06AA02	CYP2D6	CYP2D6 *4	NA	1A	No drug prescription
imipramine	N06AA02	CYP2D6	CYP2D6 *5	NA	1A	No drug prescription
imipramine	N06AA02	CYP2D6	CYP2D6 *6	NA	1A	No drug prescription
mirtazapine	N06AX11	CYP2D6	CYP2D6 *3	NA	2A	No variant carriers
nortriptyline	N06AA10	CYP2D6	CYP2D6 *10	NA	1A	No variant carriers among individuals with drug prescription
nortriptyline	N06AA10	CYP2D6	CYP2D6 *3	NA	1A	No variant carriers
nortriptyline	N06AA10	CYP2D6	CYP2D6 *5	NA	1A	No variant carriers among individuals with drug prescription
oxycodone	N02AA05	CYP2D6	CYP2D6 *3	NA	2A	No variant carriers
oxycodone	N02AA05	CYP2D6	CYP2D6 *5	NA	2A	No variant carriers among individuals with drug prescription
paroxetine	N06AB05	CYP2D6	CYP2D6 *10	NA	1A	No variant carriers among individuals with drug prescription
paroxetine	N06AB05	CYP2D6	CYP2D6 *3	NA	1A	No variant carriers
propafenone	C01BC03	CYP2D6	CYP2D6 *10	NA	2A	No variant carriers among individuals with drug prescription
risperidone	N05AX08	CYP2D6	CYP2D6 *10	NA	2A	No variant carriers among individuals with drug prescription
risperidone	N05AX08	CYP2D6	CYP2D6 *14	NA	2A	No variant carriers
risperidone	N05AX08	CYP2D6	CYP2D6 *3	NA	2A	No variant carriers
risperidone	N05AX08	CYP2D6	CYP2D6 *5	NA	2A	No variant carriers among individuals with drug prescription
risperidone	N05AX08	CYP2D6	CYP2D6 *6	NA	2A	No variant carriers among individuals with drug prescription
tolterodine	G04BD07	CYP2D6	CYP2D6 *10	NA	2A	No variant carriers among individuals with drug prescription
tolterodine	G04BD07	CYP2D6	CYP2D6 *3	NA	2A	No variant carriers
tramadol	N02AX02	CYP2D6	CYP2D6 *10	NA	1B	No variant carriers among individuals with drug prescription
tramadol	N02AX02	CYP2D6	CYP2D6 *3	NA	1B	No variant carriers
trimipramine	N06AA06	CYP2D6	CYP2D6 *3	NA	1A	No variant carriers
trimipramine	N06AA06	CYP2D6	CYP2D6 *4	NA	1A	No drug prescription
trimipramine	N06AA06	CYP2D6	CYP2D6 *5	NA	1A	No drug prescription
trimipramine	N06AA06	CYP2D6	CYP2D6 *6	NA	1A	No drug prescription
venlafaxine	N06AX16	CYP2D6	CYP2D6 *10	NA	2A	No variant carriers among individuals with drug prescription
venlafaxine	N06AX16	CYP2D6	CYP2D6 *3	NA	2A	No variant carriers
tacrolimus	L04AD02	CYP3A4	rs2740574	chr7:g.99382096C>T	2A	No studied ADR diagnosis
tacrolimus	L04AD02	CYP3A4	CYP3A4 *1G	NA	2A	No studied ADR diagnosis
atazanavir	J05AE08	CYP3A5	CYP3A5 *1A	NA	2B	No variant carriers
atazanavir	J05AE08	CYP3A5	CYP3A5 *3A	NA	2B	No drug prescription
atazanavir	J05AE08	CYP3A5	CYP3A5 *6	NA	2B	No variant carriers
atazanavir	J05AE08	CYP3A5	CYP3A5 *7	NA	2B	No variant carriers
cyclosporine	S01XA18	CYP3A5	rs776746	chr7:g.99270539C>T	2B	No drug prescription
sirolimus	L04AA10	CYP3A5	rs776746	chr7:g.99270539C>T	2A	No studied ADR diagnosis
tacrolimus	D11AH01	CYP3A5	rs776746	chr7:g.99270539C>T	1A	No studied ADR diagnosis
tacrolimus	L04AD02	CYP3A5	rs776746	chr7:g.99270539C>T	1A	No studied ADR diagnosis
acenocoumarol	B01AA07	CYP4F2	rs2108622	chr19:g.15990431C>T	2B	No drug prescription
phenprocoumon	B01AA04	CYP4F2	rs2108622	chr19:g.15990431C>T	2A	No drug prescription
capecitabine	L01BC06	DPYD	rs2297595	chr1:g.98165091T>C	1A	No studied ADR diagnosis
capecitabine	L01BC06	DPYD	rs67376798	chr1:g.97547947T>A	1A	No studied ADR diagnosis
capecitabine	L01BC06	DPYD	rs55886062	chr1:g.97981343A>C	1A	No studied ADR diagnosis
capecitabine	L01BC06	DPYD	rs3918290	chr1:g.97915614C>T	1A	No studied ADR diagnosis
fluorouracil	L01BC02	DPYD	rs67376798	chr1:g.97547947T>A	1A	No drug prescription
fluorouracil	L01BC02	DPYD	rs55886062	chr1:g.97981343A>C	1A	No drug prescription
fluorouracil	L01BC02	DPYD	rs3918290	chr1:g.97915614C>T	1A	No drug prescription
fluorouracil	L01BC02	DPYD	rs2297595	chr1:g.98165091T>C	1A	No drug prescription
pyrimidineanalogues	L01BC	DPYD	rs55886062	chr1:g.97981343A>C	1A	No drug prescription
pyrimidineanalogues	L01BC	DPYD	rs3918290	chr1:g.97915614C>T	1A	No drug prescription
tegafur	L01BC03	DPYD	rs67376798	chr1:g.97547947T>A	1A	No drug prescription
tegafur	L01BC03	DPYD	rs3918290	chr1:g.97915614C>T	1A	No drug prescription
tegafur	L01BC03	DPYD	rs55886062	chr1:g.97981343A>C	1A	No drug prescription
carboplatin	L01XA02	EGFR	rs121434568	chr7:g.55259515T>G	2A	No variant carriers
docetaxel	L01CD02	EGFR	rs121434568	chr7:g.55259515T>G	2A	No variant carriers
erlotinib	L01XE03	EGFR	rs121434568	chr7:g.55259515T>G	1B	No variant carriers
erlotinib	L01XE03	EGFR	rs121434569	chr7:g.55249071C>T	1B	No variant carriers
gefitinib	L01XE02	EGFR	rs11568315	chr7:g.55088256_55088257[20]	1B	No variant carriers
gefitinib	L01XE02	EGFR	rs121434568	chr7:g.55259515T>G	1B	No variant carriers
gefitinib	L01XE02	EGFR	rs121434569	chr7:g.55249071C>T	1B	No variant carriers
gemcitabine	L01BC05	EGFR	rs121434568	chr7:g.55259515T>G	2A	No variant carriers
paclitaxel	L01CD01	EGFR	rs121434568	chr7:g.55259515T>G	2A	No variant carriers
hormonalcontraceptivesforsystemicuse	G03A	F5	rs6025	chr1:g.169519049T>C	2A	No drug prescription
chlorproguanil	P01BB	G6PD	rs1050828	chrX:g.153764217C>T	1B	No variant carriers
dapsone	J04BA02	G6PD	rs1050828	chrX:g.153764217C>T	1B	No variant carriers
fluorouracil	L01BC02	GSTP1	rs1695	chr11:g.67352689A>G	2A	No drug prescription
oxaliplatin	L01XA03	GSTP1	rs1695	chr11:g.67352689A>G	2A	No drug prescription
platinumcompounds	L01XA	GSTP1	rs1695	chr11:g.67352689A>G	2A	No drug prescription
abacavir	J05AF06	HLA-B	HLA-B *57:01:01	NA	1A	No drug prescription
carbamazepine	N03AF01	HLA-B	HLA-B *15:02:01	NA	1A	No variant carriers
carbamazepine	N03AF01	HLA-B	HLA-B *15:11:01	NA	1A	No variant carriers
carbimazole	H03BB01	HLA-B	HLA-B *38:02:01	NA	2A	No variant carriers
dapsone	J04BA02	HLA-B	HLA-B *13:01:01	NA	2A	No variant carriers
methazolamide	S01EC05	HLA-B	HLA-B *59:01:01:01	NA	2A	No variant carriers
methimazole	H03BB02	HLA-B	HLA-B *38:02:01	NA	2A	No variant carriers
nevirapine	J05AG01	HLA-B	HLA-B *35:01:01:01	NA	2A	No drug prescription
phenytoin	N03AB02	HLA-B	HLA-B *15:02:01	NA	1A	No variant carriers
propylthiouracil	H03BA02	HLA-B	HLA-B *38:02:01	NA	2A	No variant carriers
hmgcoareductaseinhibitors	C10AA	HMGCR	rs17244841	chr5:g.74642855A>T	2A	No drug prescription
carboplatin	L01XA02	MTHFR	rs1801133	chr1:g.11856378G>A	2A	No drug prescription
fluorouracil	L01BC02	MTHFR	rs1801131	chr1:g.11854476T>G	2A	No drug prescription
oxaliplatin	L01XA03	MTHFR	rs1801131	chr1:g.11854476T>G	2A	No drug prescription
drugsfortreatmentoftuberculosis	J04A	NAT2	NAT2 *12	NA	2A	No drug prescription
drugsfortreatmentoftuberculosis	J04A	NAT2	NAT2 *13	NA	2A	No drug prescription
drugsfortreatmentoftuberculosis	J04A	NAT2	NAT2 *14	NA	2A	No variant carriers
drugsfortreatmentoftuberculosis	J04A	NAT2	NAT2 *4	NA	2A	No variant carriers
drugsfortreatmentoftuberculosis	J04A	NAT2	NAT2 *5	NA	2A	No drug prescription
drugsfortreatmentoftuberculosis	J04A	NAT2	NAT2 *6	NA	2A	No drug prescription
drugsfortreatmentoftuberculosis	J04A	NAT2	NAT2 *7	NA	2A	No drug prescription
isoniazid	J04AC01	NAT2	NAT2 *12	NA	2A	No drug prescription
isoniazid	J04AC01	NAT2	NAT2 *13	NA	2A	No drug prescription
isoniazid	J04AC01	NAT2	NAT2 *14	NA	2A	No variant carriers
isoniazid	J04AC01	NAT2	NAT2 *4	NA	2A	No variant carriers
isoniazid	J04AC01	NAT2	NAT2 *5	NA	2A	No drug prescription
isoniazid	J04AC01	NAT2	NAT2 *6	NA	2A	No drug prescription
isoniazid	J04AC01	NAT2	NAT2 *7	NA	2A	No drug prescription
alkylatingagents	L01A	NQO1	rs1800566	chr16:g.69745145G>A	2A	No drug prescription
anthracyclines	L01DB	NQO1	rs1800566	chr16:g.69745145G>A	2A	No drug prescription
fluorouracil	L01BC02	NQO1	rs1800566	chr16:g.69745145G>A	2A	No drug prescription
platinumcompounds	L01XA	NQO1	rs1800566	chr16:g.69745145G>A	2A	No drug prescription
cerivastatin	C10AA06	SLCO1B1	rs4149056	chr12:g.21331549T>C	2A	No drug prescription
hmgcoareductaseinhibitors	C10AA	SLCO1B1	rs4149056	chr12:g.21331549T>C	2A	No drug prescription
pravastatin	C10AA03	SLCO1B1	SLCO1B1 *1A	NA	2A	No variant carriers
azathioprine	L04AX01	TPMT	TPMT *4	NA	1A	No variant carriers
mercaptopurine	L01BB02	TPMT	TPMT *2	NA	1A	No studied ADR diagnosis
mercaptopurine	L01BB02	TPMT	TPMT *3A	NA	1A	No studied ADR diagnosis
mercaptopurine	L01BB02	TPMT	TPMT *3B	NA	1A	No studied ADR diagnosis
mercaptopurine	L01BB02	TPMT	TPMT *3C	NA	1A	No studied ADR diagnosis
mercaptopurine	L01BB02	TPMT	TPMT *4	NA	1A	No variant carriers
purineanalogues	L01BB	TPMT	TPMT *2	NA	1A	No drug prescription
purineanalogues	L01BB	TPMT	TPMT *3A	NA	1A	No drug prescription
purineanalogues	L01BB	TPMT	TPMT *3B	NA	1A	No drug prescription
purineanalogues	L01BB	TPMT	TPMT *3C	NA	1A	No drug prescription
purineanalogues	L01BB	TPMT	TPMT *4	NA	1A	No variant carriers
thioguanine	L01BB03	TPMT	TPMT *2	NA	1A	No drug prescription
thioguanine	L01BB03	TPMT	TPMT *3A	NA	1A	No drug prescription
thioguanine	L01BB03	TPMT	TPMT *3B	NA	1A	No drug prescription
thioguanine	L01BB03	TPMT	TPMT *3C	NA	1A	No drug prescription
thioguanine	L01BB03	TPMT	TPMT *4	NA	1A	No variant carriers
atazanavir	J05AE08	UGT1A1	rs8175347	chr2:g.234668881_234668882[8]	1A	No drug prescription
atazanavir	J05AE08	UGT1A1	rs887829	chr2:g.234668570C>T	1A	No drug prescription
irinotecan	L01XX19	UGT1A1	rs8175347	chr2:g.234668881_234668882[8]	2A	No drug prescription
irinotecan	L01XX19	UGT1A1	rs4148323	chr2:g.234669144G>A	2A	No drug prescription
ritonavir	J05AE03	UGT1A1	rs8175347	chr2:g.234668881_234668882[8]	1A	No drug prescription
oxazepam	N05BA04	UGT2B15	rs1902023	chr4:g.69536084A>C	2B	No variant carriers
acenocoumarol	B01AA07	VKORC1	rs9923231	chr16:g.31107689C>T	1B	No drug prescription
acenocoumarol	B01AA07	VKORC1	rs9934438	chr16:g.31104878G>A	1B	No drug prescription
acenocoumarol	B01AA07	VKORC1	rs7294	chr16:g.31102321C>T	1B	No drug prescription
phenprocoumon	B01AA04	VKORC1	rs9934438	chr16:g.31104878G>A	1B	No drug prescription
phenprocoumon	B01AA04	VKORC1	rs7294	chr16:g.31102321C>T	1B	No drug prescription
phenprocoumon	B01AA04	VKORC1	rs9923231	chr16:g.31107689C>T	1B	No drug prescription
warfarin	B01AA03	VKORC1	rs61742245	chr16:g.31105945C>A	1B	No variant carriers
methadone	N07BC02	ABCB1	rs1045642	chr7:g.87138645A>G	2B	Small sample size (N<500)
ondansetron	A04AA01	ABCB1	rs2032582	chr7:g.87160618A>C	2A	Small sample size (N<500)
ondansetron	A04AA01	ABCB1	rs1045642	chr7:g.87138645A>G	2A	Small sample size (N<500)
fentanyl	N02AB03	ABCB1	rs1045642	chr7:g.87138645A>G	2B	Small sample size (N<500)
oxycodone	N02AA05	ABCB1	rs1045642	chr7:g.87138645A>G	2B	Small sample size (N<500)
methotrexate	L01BA01	ABCB1	rs1045642	chr7:g.87138645A>G	2A	Small sample size (N<500)
morphine	N02AA01	ABCB1	rs1045642	chr7:g.87138645A>G	2B	Small sample size (N<500)
methotrexate	L04AX03	ABCB1	rs1045642	chr7:g.87138645A>G	2A	Small sample size (N<500)
digoxin	C01AA05	ABCB1	rs1045642	chr7:g.87138645A>G	2A	Small sample size (N<500)
simvastatin	C10AA01	ABCB1	rs2032582	chr7:g.87160618A>C	2A	Small sample size (N<500)
salmeterol	R03AC12	ADRB2	rs1042713	chr5:g.148206440G>A	2A	Small sample size (N<500)
methadone	N07BC02	CYP2B6	rs3745274	chr19:g.41512841G>T	2A	Small sample size (N<500)
aspirin	B01AC80	CYP2C19	CYP2C19 *17	NA	2B	Small sample size (N<500)
aspirin	B01AC80	CYP2C19	CYP2C19 *2	NA	2B	Small sample size (N<500)
clomipramine	N06AA04	CYP2C19	CYP2C19 *17	NA	2A	Small sample size (N<500)
clomipramine	N06AA04	CYP2C19	CYP2C19 *2	NA	2A	Small sample size (N<500)
clomipramine	N06AA04	CYP2C19	CYP2C19 *3	NA	2A	Small sample size (N<500)
citalopram	N06AB04	CYP2C19	CYP2C19 *17	NA	1A	Small sample size (N<500)
citalopram	N06AB04	CYP2C19	CYP2C19 *2	NA	1A	Small sample size (N<500)
citalopram	N06AB04	CYP2C19	CYP2C19 *3	NA	1A	Small sample size (N<500)
citalopram	N06AB04	CYP2C19	CYP2C19 *4	NA	1A	Small sample size (N<500)
clopidogrel	B01AC04	CYP2C19	CYP2C19 *17	NA	1A	Small sample size (N<500)
clopidogrel	B01AC04	CYP2C19	CYP2C19 *2	NA	1A	Small sample size (N<500)
clopidogrel	B01AC04	CYP2C19	rs28399504	chr10:g.96522463A>G	1A	Small sample size (N<500)
clopidogrel	B01AC04	CYP2C19	CYP2C19 *2	NA	1A	Small sample size (N<500)
clopidogrel	B01AC04	CYP2C19	rs4986893	chr10:g.96540410G>A	1A	Small sample size (N<500)
sertraline	N06AB06	CYP2C19	CYP2C19 *2	NA	1A	Small sample size (N<500)
sertraline	N06AB06	CYP2C19	CYP2C19 *3	NA	1A	Small sample size (N<500)
warfarin	B01AA03	CYP2C9	rs56165452	chr10:g.96741054T>C	1A	Small sample size (N<500)
celecoxib	M01AH01	CYP2C9	rs1057910	chr10:g.96741053A>C	2A	Small sample size (N<500)
flecainide	C01BC04	CYP2D6	CYP2D6 *4	NA	2A	Small sample size (N<500)
clomipramine	N06AA04	CYP2D6	rs3892097	chr22:g.42524947C>T	1A	Small sample size (N<500)
oxycodone	N02AA05	CYP2D6	CYP2D6 *4	NA	2A	Small sample size (N<500)
oxycodone	N02AA05	CYP2D6	CYP2D6 *6	NA	2A	Small sample size (N<500)
tamoxifen	L02BA01	CYP2D6	rs3892097	chr22:g.42524947C>T	2A	Small sample size (N<500)
nortriptyline	N06AA10	CYP2D6	CYP2D6 *2	NA	1A	Small sample size (N<500)
nortriptyline	N06AA10	CYP2D6	CYP2D6 *4	NA	1A	Small sample size (N<500)
nortriptyline	N06AA10	CYP2D6	CYP2D6 *6	NA	1A	Small sample size (N<500)
tolterodine	G04BD07	CYP2D6	CYP2D6 *4	NA	2A	Small sample size (N<500)
risperidone	N05AX08	CYP2D6	CYP2D6 *4	NA	2A	Small sample size (N<500)
paroxetine	N06AB05	CYP2D6	CYP2D6 *2	NA	1A	Small sample size (N<500)
paroxetine	N06AB05	CYP2D6	CYP2D6 *4	NA	1A	Small sample size (N<500)
paroxetine	N06AB05	CYP2D6	CYP2D6 *6	NA	1A	Small sample size (N<500)
venlafaxine	N06AX16	CYP2D6	CYP2D6 *4	NA	2A	Small sample size (N<500)
venlafaxine	N06AX16	CYP2D6	CYP2D6 *41	NA	2A	Small sample size (N<500)
venlafaxine	N06AX16	CYP2D6	CYP2D6 *6	NA	2A	Small sample size (N<500)
mirtazapine	N06AX11	CYP2D6	CYP2D6 *4	NA	2A	Small sample size (N<500)
mirtazapine	N06AX11	CYP2D6	CYP2D6 *5	NA	2A	Small sample size (N<500)
mirtazapine	N06AX11	CYP2D6	CYP2D6 *6	NA	2A	Small sample size (N<500)
cyclosporine	L04AD01	CYP3A5	rs776746	chr7:g.99270539C>T	2B	Small sample size (N<500)
risperidone	N05AX08	DRD2	rs1799978	chr11:g.113346351T>C	2A	Small sample size (N<500)
carbamazepine	N03AF01	HLA-B	HLA-B *40:01:01	NA	1A	Small sample size (N<500)
allopurinol	M04AA01	HLA-B	HLA-B *58:01	NA	1A	Small sample size (N<500)
pravastatin	C10AA03	HMGCR	rs17244841	chr5:g.74642855A>T	2A	Small sample size (N<500)
cyclophosphamide	L01AA01	MTHFR	rs1801133	chr1:g.11856378G>A	2A	Small sample size (N<500)
leucovorin	V03AF03	MTHFR	rs1801131	chr1:g.11854476T>G	2A	Small sample size (N<500)
pravastatin	C10AA03	SLCO1B1	SLCO1B1 *1B	NA	2A	Small sample size (N<500)
pravastatin	C10AA03	SLCO1B1	rs4149056	chr12:g.21331549T>C	2A	Small sample size (N<500)
pravastatin	C10AA03	SLCO1B1	rs4149015	chr12:g.21283322G>A	2A	Small sample size (N<500)
azathioprine	L04AX01	TPMT	TPMT *2	NA	1A	Small sample size (N<500)
azathioprine	L04AX01	TPMT	TPMT *3A	NA	1A	Small sample size (N<500)
warfarin	B01AA03	VKORC1	rs17708472	chr16:g.31105353G>A	1A	Small sample size (N<500)
warfarin	B01AA03	VKORC1	rs8050894	chr16:g.31104509C>G	1A	Small sample size (N<500)

## Sheet: Small_sample_size(N<500)
						ADR		No ADR
Active ingredient	ATC code	Gene	Variant/allele	Variant HGVS term (hg19)	PharmGKB significance level	Variant carriers	Non-carriers	Variant carriers	Non-carriers	Total number of individuals
methadone	N07BC02	ABCB1	rs1045642	chr7:g.87138645A>G	2B	1	0	3	0	4
ondansetron	A04AA01	ABCB1	rs2032582	chr7:g.87160618A>C	2A	2	1	6	3	12
ondansetron	A04AA01	ABCB1	rs1045642	chr7:g.87138645A>G	2A	2	3	5	4	14
fentanyl	N02AB03	ABCB1	rs1045642	chr7:g.87138645A>G	2B	1	1	13	1	16
oxycodone	N02AA05	ABCB1	rs1045642	chr7:g.87138645A>G	2B	6	1	25	10	42
methotrexate	L01BA01	ABCB1	rs1045642	chr7:g.87138645A>G	2A	4	4	35	20	63
morphine	N02AA01	ABCB1	rs1045642	chr7:g.87138645A>G	2B	4	3	45	15	67
methotrexate	L04AX03	ABCB1	rs1045642	chr7:g.87138645A>G	2A	15	5	93	35	148
digoxin	C01AA05	ABCB1	rs1045642	chr7:g.87138645A>G	2A	35	17	285	113	450
simvastatin	C10AA01	ABCB1	rs2032582	chr7:g.87160618A>C	2A	42	12	349	85	488
salmeterol	R03AC12	ADRB2	rs1042713	chr5:g.148206440G>A	2A	3	1	16	8	28
methadone	N07BC02	CYP2B6	rs3745274	chr19:g.41512841G>T	2A	0	1	3	0	4
aspirin	B01AC80	CYP2C19	CYP2C19 *17	NA	2B	2	0	1	5	8
aspirin	B01AC80	CYP2C19	CYP2C19 *2	NA	2B	0	2	2	4	8
clomipramine	N06AA04	CYP2C19	CYP2C19 *17	NA	2A	3	2	11	9	25
clomipramine	N06AA04	CYP2C19	CYP2C19 *2	NA	2A	3	2	5	15	25
clomipramine	N06AA04	CYP2C19	CYP2C19 *3	NA	2A	0	5	0	20	25
citalopram	N06AB04	CYP2C19	CYP2C19 *17	NA	1A	13	20	96	123	252
citalopram	N06AB04	CYP2C19	CYP2C19 *2	NA	1A	8	25	58	161	252
citalopram	N06AB04	CYP2C19	CYP2C19 *3	NA	1A	0	33	0	219	252
citalopram	N06AB04	CYP2C19	CYP2C19 *4	NA	1A	0	33	1	218	252
clopidogrel	B01AC04	CYP2C19	CYP2C19 *17	NA	1A	23	19	137	141	320
clopidogrel	B01AC04	CYP2C19	CYP2C19 *2	NA	1A	9	33	75	203	320
clopidogrel	B01AC04	CYP2C19	rs28399504	chr10:g.96522463A>G	1A	0	42	0	278	320
clopidogrel	B01AC04	CYP2C19	CYP2C19 *2	NA	1A	9	33	75	203	320
clopidogrel	B01AC04	CYP2C19	rs4986893	chr10:g.96540410G>A	1A	0	42	0	278	320
sertraline	N06AB06	CYP2C19	CYP2C19 *2	NA	1A	14	53	79	217	363
sertraline	N06AB06	CYP2C19	CYP2C19 *3	NA	1A	0	67	0	296	363
warfarin	B01AA03	CYP2C9	rs56165452	chr10:g.96741054T>C	1A	0	30	0	84	114
celecoxib	M01AH01	CYP2C9	rs1057910	chr10:g.96741053A>C	2A	3	29	43	249	324
flecainide	C01BC04	CYP2D6	CYP2D6 *4	NA	2A	0	2	1	6	9
clomipramine	N06AA04	CYP2D6	rs3892097	chr22:g.42524947C>T	1A	0	5	4	16	25
oxycodone	N02AA05	CYP2D6	CYP2D6 *4	NA	2A	3	4	10	25	42
oxycodone	N02AA05	CYP2D6	CYP2D6 *6	NA	2A	1	6	0	35	42
tamoxifen	L02BA01	CYP2D6	rs3892097	chr22:g.42524947C>T	2A	3	6	15	23	47
nortriptyline	N06AA10	CYP2D6	CYP2D6 *2	NA	1A	2	2	22	35	61
nortriptyline	N06AA10	CYP2D6	CYP2D6 *4	NA	1A	1	3	15	42	61
nortriptyline	N06AA10	CYP2D6	CYP2D6 *6	NA	1A	0	4	1	56	61
tolterodine	G04BD07	CYP2D6	CYP2D6 *4	NA	2A	4	7	22	52	85
risperidone	N05AX08	CYP2D6	CYP2D6 *4	NA	2A	4	13	35	73	125
paroxetine	N06AB05	CYP2D6	CYP2D6 *2	NA	1A	8	23	76	141	248
paroxetine	N06AB05	CYP2D6	CYP2D6 *4	NA	1A	4	27	51	166	248
paroxetine	N06AB05	CYP2D6	CYP2D6 *6	NA	1A	0	31	2	215	248
venlafaxine	N06AX16	CYP2D6	CYP2D6 *4	NA	2A	15	37	65	147	264
venlafaxine	N06AX16	CYP2D6	CYP2D6 *41	NA	2A	2	50	19	193	264
venlafaxine	N06AX16	CYP2D6	CYP2D6 *6	NA	2A	2	50	2	210	264
mirtazapine	N06AX11	CYP2D6	CYP2D6 *4	NA	2A	13	54	109	250	426
mirtazapine	N06AX11	CYP2D6	CYP2D6 *5	NA	2A	1	66	4	355	426
mirtazapine	N06AX11	CYP2D6	CYP2D6 *6	NA	2A	5	62	5	354	426
cyclosporine	L04AD01	CYP3A5	rs776746	chr7:g.99270539C>T	2B	1	1	3	13	18
risperidone	N05AX08	DRD2	rs1799978	chr11:g.113346351T>C	2A	1	16	21	87	125
carbamazepine	N03AF01	HLA-B	HLA-B *40:01:01	NA	1A	1	7	3	27	38
allopurinol	M04AA01	HLA-B	HLA-B *58:01	NA	1A	2	23	2	78	105
pravastatin	C10AA03	HMGCR	rs17244841	chr5:g.74642855A>T	2A	1	5	1	29	36
cyclophosphamide	L01AA01	MTHFR	rs1801133	chr1:g.11856378G>A	2A	1	0	1	1	3
leucovorin	V03AF03	MTHFR	rs1801131	chr1:g.11854476T>G	2A	3	3	21	11	38
pravastatin	C10AA03	SLCO1B1	SLCO1B1 *1B	NA	2A	4	2	24	6	36
pravastatin	C10AA03	SLCO1B1	rs4149056	chr12:g.21331549T>C	2A	3	3	12	18	36
pravastatin	C10AA03	SLCO1B1	rs4149015	chr12:g.21283322G>A	2A	0	6	8	22	36
azathioprine	L04AX01	TPMT	TPMT *2	NA	1A	0	9	0	23	32
azathioprine	L04AX01	TPMT	TPMT *3A	NA	1A	0	9	1	22	32
warfarin	B01AA03	VKORC1	rs17708472	chr16:g.31105353G>A	1A	14	16	39	45	114
warfarin	B01AA03	VKORC1	rs8050894	chr16:g.31104509C>G	1A	15	15	50	34	114

## Sheet: Insignificant_results
						ADR		No ADR
Active ingredient	ATC code	Gene	Variant/allele	Variant HGVS term (hg19)	PharmGKB significance level	Variant carriers	Non-carriers	Variant carriers	Non-carriers	Total number of individuals	P-value	Odds ratio
tramadol	N02AX02	ABCB1	rs1045642	chr7:g.87138645A>G	2B	136	55	861	336	1388	0.921	1.01
salbutamol	R03AC02	ADRB2	rs1042713	chr5:g.148206440G>A	2A	48	26	299	148	521	0.482	0.88
amitriptyline	N06AA09	CYP2C19	CYP2C19 *17	NA	1A	40	42	245	292	619	0.46	1.16
amitriptyline	N06AA09	CYP2C19	CYP2C19 *2	NA	1A	20	62	147	390	619	0.788	0.94
amitriptyline	N06AA09	CYP2C19	CYP2C19 *3	NA	1A	0	82	1	536	619	0.982	0.00
escitalopram	N06AB10	CYP2C19	CYP2C19 *2	NA	1A	27	82	193	567	869	0.821	1.05
escitalopram	N06AB10	CYP2C19	CYP2C19 *3	NA	1A	0	109	1	759	869	0.983	0.00
escitalopram	N06AB10	CYP2C19	CYP2C19 *4	NA	1A	0	109	3	757	869	0.981	0.00
escitalopram	N06AB10	CYP2C19	rs12248560	chr10:g.96521657C>T	1A	53	56	336	424	869	0.52	1.11
omeprazole	A02BC01	CYP2C19	CYP2C19 *2	NA	2A	81	244	639	1965	2929	0.425	1.10
omeprazole	A02BC01	CYP2C19	CYP2C19 *3	NA	2A	0	325	1	2603	2929	0.974	0.00
warfarin	B01AA03	CYP2C9	rs1799853	chr10:g.96702047C>T	1A	11	70	64	384	529	0.923	1.04
warfarin	B01AA03	CYP2C9	rs1057910	chr10:g.96741053A>C	1A	13	68	42	406	529	0.115	1.72
warfarin	B01AA03	CYP2C9	rs4917639	chr10:g.96725535A>C	1A	25	56	105	343	529	0.161	1.44
diclofenac	M02AA15	CYP2C9	rs1057910	chr10:g.96741053A>C	2A	33	207	260	1816	2316	0.437	1.16
diclofenac	M01AB05	CYP2C9	rs1057910	chr10:g.96741053A>C	2A	50	360	422	2992	3824	0.737	0.95
amitriptyline	N06AA09	CYP2D6	CYP2D6 *2	NA	1A	24	58	165	372	619	0.783	0.94
amitriptyline	N06AA09	CYP2D6	CYP2D6 *4	NA	1A	24	58	160	377	619	0.933	0.98
amitriptyline	N06AA09	CYP2D6	CYP2D6 *41	NA	1A	4	78	54	483	619	0.239	0.57
amitriptyline	N06AA09	CYP2D6	CYP2D6 *5	NA	1A	0	82	2	535	619	0.983	0.00
amitriptyline	N06AA09	CYP2D6	CYP2D6 *6	NA	1A	5	77	5	532	619	0.02	6.03
amitriptyline	N06AA09	CYP2D6	rs3892097	chr22:g.42524947C>T	1A	25	57	171	366	619	0.596	0.88
tramadol	N02AX02	CYP2D6	CYP2D6 *2	NA	1B	60	131	371	826	1388	0.421	1.12
tramadol	N02AX02	CYP2D6	CYP2D6 *4	NA	1B	53	138	361	836	1388	0.525	0.90
tramadol	N02AX02	CYP2D6	CYP2D6 *5	NA	1B	1	190	7	1190	1388	0.487	0.47
tramadol	N02AX02	CYP2D6	CYP2D6 *6	NA	1B	9	182	16	1181	1388	0.035	2.66
warfarin	B01AA03	CYP4F2	rs2108622	chr19:g.15990431C>T	1B	30	51	189	259	529	0.447	0.85
simvastatin	C10AA01	HMGCR	rs17244841	chr5:g.74642855A>T	2A	4	60	20	484	568	0.46	1.52
simvastatin	C10AA01	SLCO1B1	rs4149056	chr12:g.21331549T>C	1A	26	38	185	319	568	0.206	1.32
rosuvastatin	C10AA07	SLCO1B1	rs4149056	chr12:g.21331549T>C	2A	28	37	253	405	723	0.719	1.08
warfarin	B01AA03	VKORC1	rs7294	chr16:g.31102321C>T	1A	58	23	301	147	529	0.244	1.24
warfarin	B01AA03	VKORC1	rs9934438	chr16:g.31104878G>A	1A	45	36	261	187	529	0.66	0.92
warfarin	B01AA03	VKORC1	rs2359612	chr16:g.31103796A>G	1A	73	8	397	51	529	0.757	1.06
warfarin	B01AA03	VKORC1	rs9923231	chr16:g.31107689C>T	1A	46	35	262	186	529	0.757	0.94
warfarin	B01AA03	VKORC1	rs2884737	chr16:g.31105554A>C	1A	36	45	186	262	529	0.649	1.10
