# Supplementary material for: Genetic variation in the Estonian population: pharmacogenomics study of adverse drug effects using electronic health records
Source: Eur J Hum Genet. 2018 Nov 12;27(3):442–54. doi: 10.1038/s41431-018-0300-6 (PMC6460570; doi:10.1038/s41431-018-0300-6)
Supplement: Supplementary file 10 — Supplementary Table 8 [file 41431_2018_300_MOESM10_ESM.xlsx]

## Sheet: SupplementaryTable8
Gene	SNP	Variant HGVS term (hg19)	Chromosome	Position	Phenotype/ Drug ATC code	Minor allele frequency	Minor allele	Major allele	Odds ratio	Test statistic	P-value	Number of cases	Number of controls	MAF	MAF for controls	MAF for cases
EIF2AK3	.	chr2:g.88905846C>A	2	88905846	M01AE	0.214	A	C	1.89	6.045	1.49E-09	249	2182	0.214	0.202	0.321
LRP1B	rs1882642	chr2:g.141861910G>A	2	141861910	C09AA	0.152	A	G	2.1	6.009	1.87E-09	227	1719	0.159	0.146	0.253
RPIA	rs2365103	chr2:g.89000063G>A	2	89000063	M01AE	0.208	A	G	1.77	5.856	4.75E-09	329	2525	0.208	0.197	0.293
TMEM233	rs4767831	chr12:g.120039428A>G	12	120039428	M01AB	0.405	G	A	1.56	5.771	7.87E-09	421	3566	0.402	0.393	0.481
LDLRAD4	rs12232685	chr18:g.13437027C>T	18	13437027	J01FA	0.010	T	C	3.82	5.75	8.91E-09	442	4217	0.011	0.008	0.032
LDLRAD4	rs12232685	chr18:g.13437027C>T	18	13437027	H02AB	0.010	T	C	6.99	5.607	2.06E-08	228	1468	0.011	0.007	0.037
STAB2	rs73391993	chr12:g.103986526G>T	12	103986526	J01FA	0.010	T	G	3.99	5.582	2.37E-08	442	4217	0.010	0.008	0.027
BAIAP2	.	chr17:g.79041626C>T	17	79041626	M03BX	0.017	T	C	6.97	5.496	3.90E-08	155	973	0.019	0.011	0.065
TMEFF2	rs142897541	chr2:g.192959870C>T	2	192959870	J01DB	0.037	T	C	3.65	5.458	4.83E-08	130	1196	0.042	0.034	0.112
ADARB2	rs7087342	chr10:g.1655794G>A	10	1655794	C08CA	0.015	A	G	5.39	5.443	5.25E-08	202	1693	0.015	0.011	0.047
CCDC91	rs184429573	chr12:g.28657168A>C	12	28657168	G01AF	0.012	C	A	6.18	5.411	6.26E-08	161	1766	0.012	0.009	0.050
CRYBB2	rs2267078	chr22:g.25616451T>A	22	25616451	J01MA	0.052	A	T	2.66	5.401	6.63E-08	223	2178	0.050	0.045	0.101
MAGI2	rs12539913	chr7:g.78772546G>A	7	78772546	G01AF	0.066	A	G	2.77	5.37	7.86E-08	161	1766	0.065	0.059	0.134
VWA3B	rs1394432	chr2:g.98896038T>C	2	98896038	C09CA	0.342	C	T	2.19	5.315	1.07E-07	131	882	0.342	0.323	0.473
STON1	rs56837599	chr2:g.48799022G>A	2	48799022	A02BC	0.058	A	G	1.95	5.291	1.22E-07	461	3691	0.058	0.053	0.095
CELF2	rs192238733	chr10:g.11151907G>A	10	11151907	G01AF	0.011	A	G	8.02	5.235	1.65E-07	161	1766	0.008	0.005	0.037
USF2	rs2284147	chr19:g.35765041G>A	19	35765041	M03BX	0.495	A	G	2.01	5.196	2.04E-07	155	973	0.505	0.485	0.632
IRF2	rs3775578	chr4:g.185373134T>C	4	185373134	M01AH	0.118	C	T	1.93	5.194	2.06E-07	270	2423	0.118	0.110	0.193
GLS2	rs192597095	chr12:g.56880159C>T	12	56880159	J01AA	0.010	T	C	8.5	5.191	2.09E-07	166	1618	0.008	0.005	0.036
EHD4	rs34180124	chr15:g.42200895T>A	15	42200895	A02BC	0.047	A	T	2.03	5.19	2.10E-07	461	3691	0.049	0.044	0.086
HMGA2	rs76456255	chr12:g.66343894C>A	12	66343894	M01AB	0.105	A	C	1.75	5.182	2.19E-07	421	3567	0.104	0.098	0.151
AGPAT3	rs78512431	chr21:g.45390737T>C	21	45390737	J01XD	0.086	C	T	2.93	5.17	2.34E-07	127	1175	0.082	0.073	0.165
LARGE	rs117451620	chr22:g.34269457C>A	22	34269457	C09BA	0.014	A	C	7.4	5.165	2.40E-07	110	916	0.017	0.011	0.064
RAB19	.	chr7:g.140125839G>A	7	140125839	M01AX	0.056	A	G	3.14	5.156	2.52E-07	56	298	0.054	0.044	0.107
CYP7B1	rs72656469	chr8:g.65613913C>T	8	65613913	J01MA	0.025	T	C	3.38	5.133	2.85E-07	223	2178	0.023	0.019	0.058
RAD51B	.	chr14:g.69045021G>A	14	69045021	G01AF	0.013	A	G	5.19	5.127	2.95E-07	161	1766	0.014	0.011	0.047
FHOD3	rs1790634	chr18:g.33999413G>A	18	33999413	H02AB	0.464	A	G	1.74	5.121	3.04E-07	228	1468	0.466	0.448	0.581
NAV2	rs146425640	chr11:g.19844598A>C	11	19844598	J01DB	0.016	C	A	5.34	5.115	3.14E-07	130	1196	0.021	0.017	0.065
NLGN1	rs138288216	chr3:g.173968469G>T	3	173968469	M02AA	0.011	T	G	4.26	5.114	3.15E-07	274	2407	0.012	0.009	0.036
FBXL7	rs7721607	chr5:g.15652558G>A	5	15652558	C09CA	0.168	A	G	2.21	5.113	3.16E-07	148	1081	0.177	0.165	0.270
ST14	rs78147979	chr11:g.130045100G>A	11	130045100	J01AA	0.015	A	G	5.01	5.114	3.16E-07	166	1618	0.016	0.013	0.048
PLCB1	rs139465532	chr20:g.8328831C>G	20	8328831	N06AX	0.015	G	C	5.67	5.093	3.53E-07	197	1066	0.015	0.009	0.048
SCAF4	rs190508378	chr21:g.33069921A>C	21	33069921	M01AX	0.011	C	A	4.85	5.087	3.64E-07	210	1898	0.014	0.011	0.040
CTDP1	rs149325996	chr18:g.77495872G>A	18	77495872	R01AD	0.018	A	G	4.55	5.082	3.73E-07	194	1832	0.017	0.013	0.052
MAD1L1	rs3800917	chr7:g.2167939G>A	7	2167939	R06AX	0.340	A	G	2.1	5.082	3.74E-07	132	947	0.366	0.350	0.481
SOX13	rs12118495	chr1:g.204046779C>T	1	204046779	M01AX	0.085	T	C	2.24	5.075	3.87E-07	210	1898	0.077	0.071	0.136
NFIB	rs72700531	chr9:g.14346343C>T	9	14346343	C07AB	0.058	T	C	2.05	5.068	4.02E-07	357	2749	0.061	0.056	0.104
DPP10	rs114830967	chr2:g.116578041C>T	2	116578041	M01AC	0.066	T	C	2.07	5.062	4.14E-07	337	2664	0.066	0.060	0.113
TMEM56	rs186555016	chr1:g.95627154T>C	1	95627154	M02AA	0.029	C	T	2.86	5.045	4.54E-07	274	2407	0.029	0.025	0.062
ELOVL2	rs57997684	chr6:g.11014556A>C	6	11014556	N05CF	0.022	C	A	3.12	5.04	4.66E-07	279	1931	0.024	0.019	0.059
CENPC	rs116264298	chr4:g.68361955T>C	4	68361955	J01FA	0.041	C	T	2.09	5.03	4.91E-07	442	4217	0.042	0.039	0.074
RIT2	rs9962013	chr18:g.40494937T>C	18	40494937	M01AH	0.145	C	T	0.4	-5.029	4.93E-07	270	2423	0.144	0.153	0.067
ESRRG	rs150859230	chr1:g.216848450C>T	1	216848450	R01AD	0.013	T	C	4.63	5.027	4.98E-07	194	1832	0.016	0.013	0.044
LRP1B	rs1882642	chr2:g.141861910G>A	2	141861910	C03CA	0.152	A	G	2.1	5.016	5.29E-07	167	979	0.151	0.135	0.243
ABCA2	rs7048567	chr9:g.139904037G>A	9	139904037	C07AB	0.340	A	G	1.54	5.011	5.42E-07	357	2749	0.346	0.336	0.427
SCNN1A	rs55797039	chr12:g.6472752G>A	12	6472752	R06AX	0.017	A	G	5.32	5.006	5.55E-07	132	947	0.022	0.016	0.064
FYB	.	chr5:g.39159863A>T	5	39159863	C10AA	0.021	T	A	4.11	5.001	5.71E-07	193	1575	0.020	0.016	0.054
LCNL1	rs2049041	chr9:g.139879113A>G	9	139879113	C07AB	0.325	G	A	1.53	4.966	6.83E-07	357	2749	0.331	0.321	0.409
MTAP	rs67134687	chr9:g.21845308A>G	9	21845308	C08CA	0.066	G	A	2.45	4.965	6.87E-07	202	1693	0.058	0.052	0.109
BCL6	rs73184656	chr3:g.187441816A>C	3	187441816	M03BX	0.217	C	A	2.06	4.961	7.00E-07	155	973	0.216	0.200	0.313
COL13A1	rs180822335	chr10:g.71709865T>C	10	71709865	D01AC	0.034	C	T	3.8	4.957	7.16E-07	131	1105	0.033	0.027	0.088
DPYD	.	chr1:g.97819216C>T	1	97819216	R01AD	0.014	T	C	4.19	4.95	7.43E-07	194	1831	0.016	0.012	0.049
PAFAH1B1	rs140255439	chr17:g.2542254C>T	17	2542254	N07CA	0.013	T	C	9.16	4.949	7.48E-07	129	966	0.011	0.007	0.043
RUNX3	rs189131320	chr1:g.25277976C>G	1	25277976	J01AA	0.016	G	C	4.72	4.948	7.51E-07	166	1618	0.015	0.011	0.051
CTNNA3	rs75495219	chr10:g.68910896A>G	10	68910896	M01AC	0.093	G	A	1.84	4.945	7.61E-07	339	2664	0.096	0.090	0.150
EYA4	rs211437	chr6:g.133613408T>C	6	133613408	N06AB	0.026	C	T	3.79	4.943	7.70E-07	222	1511	0.021	0.017	0.052
LAMA1	rs139840509	chr18:g.6953580G>A	18	6953580	M01AE	0.028	A	G	2.72	4.936	7.97E-07	329	2525	0.029	0.025	0.058
KIFAP3	rs61806081	chr1:g.169900927G>A	1	169900927	M02AA	0.044	A	G	2.46	4.936	7.97E-07	274	2407	0.044	0.039	0.082
ALG1L9P	rs142630661	chr11:g.71505625C>G	11	71505625	C09AA	0.015	G	C	5.24	4.927	8.34E-07	227	1719	0.012	0.009	0.033
ASTN2	rs77063336	chr9:g.119694574C>T	9	119694574	C01EB	0.054	T	C	3.07	4.927	8.35E-07	132	1001	0.056	0.047	0.125
COL14A1	rs10505380	chr8:g.121326473A>G	8	121326473	C10AA	0.211	G	A	1.87	4.919	8.68E-07	193	1575	0.206	0.195	0.295
ETS1	rs116502295	chr11:g.128332515T>C	11	128332515	C10AA	0.010	C	T	6.52	4.917	8.80E-07	193	1575	0.009	0.006	0.034
CAAP1	rs151068302	chr9:g.26883046C>T	9	26883046	J01FA	0.083	T	C	1.73	4.893	9.93E-07	442	4217	0.085	0.080	0.130
